# Supplementary material for: The influence of sports technology device usage on middle-aged health anxiety: chain mediation effects of health control perception and self-efficacy reconstruction
Source: Front Public Health. 2026 Jan 12;13:1687208. doi: 10.3389/fpubh.2025.1687208 (PMC12832408; doi:10.3389/fpubh.2025.1687208)
Supplement: Supplementary file 1 [file Table_1.XLSX]

## Sheet: Sheet1
年龄	性别	收入	住地	地区	A1	A2	A3	A4	A5	A6	A7	A8	X	B1	B2	B3	B4	B5	B6	B7	B8	B9	B10	B11	B12	B13	B14	B15	B16	B17	B18	Y	C1	C2	C3	C4	C5	C6	C7	C8	C9	C10	C11	C12	C13	C14	C15	C16	C17
1	2	2	2	3	4	4	4	4	5	4	4	5	4.25	1	1	2	1	3	1	1	1	1	1	2	1	2	2	2	2	2	1	1.5	2	1	3	3	4	2	3	4	4	4	2	3	3	3	4	3	2
2	2	3	1	2	5	4	4	4	4	5	5	3	4.25	1	2	2	1	2	1	2	1	2	4	1	2	1	4	2	2	4	2	2	3	3	4	4	2	3	4	3	2	4	4	3	4	3	4	4	3
3	2	1	1	3	1	5	4	5	5	5	3	4	4	2	2	2	1	2	2	2	1	2	1	2	1	2	2	1	2	1	1	1.61111	4	3	3	5	4	4	2	4	4	4	4	2	4	3	1	3	3
1	2	1	2	2	4	4	4	4	4	5	5	2	4	1	3	5	1	1	1	1	1	3	2	1	1	1	1	1	2	3	1	1.66667	4	5	3	5	3	4	4	3	5	3	3	5	5	2	5	4	3
1	2	1	2	3	4	5	4	4	4	1	2	4	3.5	2	2	2	2	4	4	1	5	2	2	2	3	5	1	2	2	2	3	2.55556	1	3	3	2	4	4	3	3	2	3	2	3	1	4	4	5	1
1	2	1	2	1	5	5	5	4	5	5	4	4	4.625	1	4	1	2	1	1	1	1	2	2	2	2	1	2	1	2	4	2	1.77778	5	5	4	5	5	5	5	5	4	4	4	5	2	5	5	5	4
2	1	4	1	1	5	5	3	5	5	5	2	5	4.375	2	2	2	5	2	1	2	1	2	2	2	3	2	2	2	2	2	1	2.05556	3	2	4	4	5	4	5	5	4	4	5	4	5	4	1	4	2
2	2	2	1	1	4	5	5	4	4	1	4	4	3.875	2	1	1	1	1	1	1	3	1	5	1	1	2	4	2	2	2	2	1.83333	5	5	4	3	1	4	4	4	4	5	5	4	5	5	5	4	3
1	1	4	1	3	4	5	5	5	5	4	5	4	4.625	2	2	1	2	2	4	2	4	2	3	1	2	1	5	2	2	3	1	2.27778	3	3	4	3	1	4	3	3	4	4	3	4	4	3	1	4	5
2	1	3	2	1	4	5	4	5	5	4	4	2	4.125	2	2	1	2	1	3	2	1	1	2	1	1	1	2	2	3	4	2	1.83333	4	3	1	3	3	3	4	4	5	4	3	3	3	4	3	4	3
2	1	4	2	1	4	2	5	4	5	4	5	2	3.875	5	2	1	5	1	2	2	2	2	2	1	1	2	1	1	1	5	4	2.22222	3	4	3	3	4	4	3	4	4	3	4	2	4	1	4	4	5
2	2	3	2	1	5	5	4	5	5	5	2	4	4.375	1	2	2	1	2	1	1	5	2	2	4	2	1	1	2	1	1	1	1.77778	4	4	4	5	4	4	5	1	4	2	4	2	4	2	4	4	2
3	1	2	1	2	5	4	5	5	5	5	1	5	4.375	2	1	4	1	2	1	2	2	3	2	2	1	2	2	2	1	1	1	1.77778	3	1	3	3	3	4	4	4	4	5	4	3	3	4	3	3	3
1	2	4	1	3	4	4	4	4	5	5	4	5	4.375	2	1	3	2	2	1	1	4	1	2	5	2	1	2	1	2	1	1	1.88889	4	4	3	3	2	2	2	3	4	3	3	5	3	3	4	3	4
2	2	4	1	3	1	3	4	2	3	4	3	4	3	2	2	1	2	2	2	1	1	1	1	1	2	2	2	2	1	3	3	1.72222	3	3	4	5	3	4	4	4	4	3	3	4	4	2	3	4	1
3	2	2	2	3	5	5	4	4	5	4	5	5	4.625	1	1	4	2	1	5	1	1	2	4	2	1	2	1	5	2	2	1	2.11111	3	4	4	4	5	4	3	4	5	3	5	3	3	3	4	4	4
1	2	3	2	3	4	2	3	3	5	5	3	5	3.75	1	1	2	1	1	4	2	1	1	1	2	1	2	1	4	1	2	1	1.61111	4	3	4	4	3	4	3	4	4	3	4	3	3	4	3	1	5
2	2	2	2	1	5	4	4	4	5	5	1	5	4.125	4	4	1	1	1	3	2	1	1	2	1	1	2	5	1	1	2	2	1.94444	2	5	5	5	2	5	5	5	5	4	5	4	4	2	5	4	3
2	2	2	1	3	2	3	5	3	5	5	5	4	4	2	4	2	1	4	2	2	2	2	4	2	2	1	2	2	2	2	1	2.16667	4	4	1	4	3	2	4	5	3	4	4	4	3	4	3	4	4
2	2	4	1	2	2	4	5	1	5	4	5	3	3.625	5	1	1	2	2	4	2	2	2	2	4	1	1	1	2	1	2	1	2	5	3	3	5	4	3	3	2	3	3	3	3	3	3	2	3	4
1	1	2	1	3	4	3	4	4	4	5	5	5	4.25	1	2	1	2	2	2	2	2	4	1	1	2	2	4	4	2	2	2	2.11111	5	5	5	5	5	4	5	5	2	5	4	5	4	5	5	2	5
2	1	1	2	3	5	5	5	5	5	5	5	4	4.875	1	2	2	2	1	2	2	2	3	1	2	4	1	2	1	1	2	1	1.77778	3	4	4	3	4	4	4	3	5	4	1	4	3	3	4	5	3
1	2	3	1	2	5	4	5	4	5	5	3	5	4.5	3	2	2	3	2	2	1	2	5	1	2	3	3	1	5	5	2	1	2.5	4	4	5	4	5	4	4	5	5	5	4	2	4	5	4	4	2
3	2	4	1	2	4	4	3	4	4	4	5	5	4.125	3	1	1	2	1	2	2	2	1	5	2	1	1	2	2	1	1	3	1.83333	4	4	3	3	3	4	4	4	4	3	2	3	4	4	3	3	3
1	1	1	1	1	5	5	5	3	5	5	5	1	4.25	1	1	5	1	2	2	2	1	2	1	2	1	4	1	2	2	1	2	1.83333	4	1	4	3	3	4	4	3	4	4	2	3	4	4	4	3	3
3	1	4	1	2	5	4	5	4	5	4	3	5	4.375	2	2	2	2	2	2	2	4	1	5	1	1	1	2	2	2	1	1	1.94444	3	4	4	3	3	4	3	4	4	2	3	3	3	3	4	3	1
2	2	2	1	2	1	4	4	5	5	4	4	5	4	2	1	1	1	1	2	2	1	2	1	1	2	3	3	1	2	1	1	1.55556	4	2	3	4	2	4	5	4	4	4	3	3	4	4	3	3	4
3	1	3	1	3	1	1	1	2	4	4	5	4	2.75	1	2	1	1	2	1	1	2	1	1	2	1	2	2	2	1	1	2	1.44444	4	4	3	3	3	4	4	4	4	4	1	3	3	4	3	4	3
3	2	4	2	3	4	4	4	4	4	4	1	5	3.75	3	1	2	2	1	1	2	2	2	3	1	2	1	1	2	1	1	1	1.61111	3	2	3	3	4	4	5	3	4	3	3	3	4	3	3	3	4
2	2	2	2	2	4	5	5	5	5	4	4	5	4.625	1	1	2	1	2	1	2	2	2	2	1	2	2	1	2	2	1	1	1.55556	4	4	1	1	5	5	5	4	4	4	2	5	5	5	4	4	5
3	2	4	1	1	4	5	5	4	4	5	4	1	4	2	2	3	4	1	2	2	2	2	3	2	2	2	1	2	5	3	4	2.44444	5	2	5	5	5	4	1	5	1	5	4	5	5	5	5	4	3
3	2	3	2	3	4	5	4	4	2	4	5	4	4	2	2	2	1	2	1	1	1	1	2	5	2	2	3	2	1	2	2	1.88889	5	1	3	1	1	1	2	3	3	4	4	4	3	3	3	4	3
3	2	3	2	3	1	1	5	5	5	4	4	4	3.625	1	1	5	2	1	2	1	2	1	2	2	2	1	1	2	2	1	1	1.66667	4	4	4	4	3	3	4	4	3	4	3	3	1	3	3	3	3
2	2	4	1	3	4	4	5	4	5	5	1	5	4.125	2	1	2	2	2	1	3	2	3	1	1	2	2	3	5	3	1	1	2.05556	3	3	3	5	4	3	1	3	3	2	4	1	4	4	4	4	3
1	2	4	2	2	4	5	1	5	1	5	4	4	3.625	1	2	2	1	1	2	1	1	1	1	2	1	2	2	2	1	1	1	1.38889	3	3	3	3	4	3	3	3	4	3	4	3	4	3	3	4	4
2	1	2	1	2	4	5	5	3	4	5	4	4	4.25	2	2	5	2	5	2	1	1	1	1	1	2	2	2	1	2	4	2	2.11111	3	4	4	3	4	3	4	4	3	3	4	3	5	2	4	5	4
1	2	2	2	2	4	4	4	5	5	2	5	4	4.125	1	1	1	1	2	2	2	4	2	3	3	2	1	4	2	2	1	1	1.94444	1	4	1	1	4	3	3	4	2	3	3	3	2	4	2	4	3
3	2	1	1	2	4	4	4	5	4	3	5	5	4.25	1	3	1	1	1	1	1	5	5	1	1	1	2	1	2	2	1	4	1.88889	4	4	1	4	4	4	3	3	5	1	3	4	3	3	3	3	1
2	1	2	1	1	4	5	5	5	4	4	4	4	4.375	5	2	3	1	1	2	1	1	2	2	1	1	2	2	2	1	1	1	1.72222	3	3	3	2	4	4	4	5	3	4	4	4	4	4	4	4	4
3	2	1	1	2	2	4	5	5	5	4	5	5	4.375	1	2	2	3	1	1	2	5	4	2	1	2	1	1	2	2	1	4	2.05556	1	4	5	4	4	5	4	2	5	5	4	4	4	5	4	2	5
2	1	4	2	1	5	4	3	5	5	4	2	5	4.125	4	2	2	2	2	2	2	2	2	2	2	4	2	1	1	1	1	2	2	5	5	5	4	4	3	4	5	5	2	2	4	4	5	5	4	5
1	2	2	1	2	4	5	4	4	4	4	4	5	4.25	1	1	2	1	2	2	1	1	1	2	2	1	2	1	1	3	1	2	1.5	3	3	4	4	4	3	3	3	3	4	3	3	3	3	4	4	2
2	2	3	2	3	4	5	1	5	2	5	5	3	3.75	4	5	2	2	3	1	1	2	2	1	1	1	5	2	2	1	2	1	2.11111	4	2	4	3	3	3	3	2	4	4	4	3	3	4	4	4	4
1	2	1	1	3	5	4	5	2	4	4	4	5	4.125	1	4	1	1	1	4	1	1	2	2	1	2	2	2	1	5	2	1	1.88889	5	4	5	5	5	4	5	4	4	2	1	5	5	4	4	4	4
2	1	1	1	1	4	3	4	4	2	4	5	2	3.5	1	5	2	1	1	3	1	1	2	1	1	2	2	2	1	4	1	1	1.77778	4	1	5	4	4	4	5	5	1	4	4	4	4	5	5	3	4
2	2	1	2	3	5	4	5	2	5	5	4	4	4.25	1	2	3	1	1	2	1	2	1	2	1	2	2	1	1	3	1	2	1.61111	1	4	4	4	3	5	5	4	4	4	5	4	4	5	2	4	4
3	2	3	2	1	4	5	4	4	5	2	5	4	4.125	2	5	2	1	2	1	1	2	2	1	2	4	4	2	3	1	2	2	2.16667	3	4	3	4	3	4	3	5	4	3	2	1	3	3	3	4	3
3	2	2	1	3	4	4	5	5	4	4	5	5	4.5	2	1	1	1	1	2	2	2	1	2	1	2	2	4	3	2	1	3	1.83333	4	4	4	1	4	4	5	5	5	4	4	4	5	5	4	3	5
2	2	3	1	3	4	4	4	5	5	5	4	4	4.375	2	1	1	1	2	5	2	1	2	2	2	2	2	5	3	2	5	2	2.33333	5	3	5	5	5	5	4	5	5	5	5	5	4	4	3	4	1
1	1	3	1	2	4	4	2	5	4	4	4	1	3.5	4	1	3	3	1	2	2	2	2	2	2	2	1	1	2	2	1	4	2.05556	4	4	5	3	3	3	4	4	4	4	4	3	4	4	3	3	5
2	2	3	1	1	5	2	5	2	5	5	5	4	4.125	1	1	4	2	5	1	2	1	2	4	1	1	1	4	2	3	1	1	2.05556	5	4	5	5	1	4	4	4	5	2	5	4	4	4	5	5	3
1	2	4	1	3	4	5	5	4	5	5	4	5	4.625	2	2	2	5	1	2	2	3	1	2	2	1	4	4	3	2	2	2	2.33333	4	3	5	5	5	4	3	5	3	1	3	4	4	3	3	3	5
1	1	4	2	1	4	4	5	4	1	4	5	4	3.875	1	2	2	2	2	2	2	4	1	1	1	2	2	2	2	2	2	1	1.83333	5	5	4	1	2	5	4	4	4	4	5	4	5	5	1	5	5
2	2	1	1	2	5	4	4	4	4	4	2	5	4	5	1	1	5	3	2	4	2	1	2	3	4	1	1	4	1	2	1	2.38889	4	5	5	4	4	5	5	4	4	5	5	4	4	5	5	4	4
1	1	2	1	1	4	5	1	4	5	5	5	5	4.25	1	2	1	1	2	5	5	1	2	4	5	3	2	2	2	1	5	4	2.66667	4	4	4	5	3	3	3	1	3	2	3	4	2	3	4	3	3
2	2	2	2	3	5	5	5	5	5	2	4	4	4.375	2	1	4	2	1	1	2	1	4	2	1	2	1	1	2	1	1	1	1.66667	4	3	4	5	5	4	4	3	4	3	4	4	3	4	4	3	3
1	1	2	2	2	4	4	5	4	4	5	5	5	4.5	2	1	1	1	1	4	2	2	4	1	2	1	1	1	1	2	2	1	1.66667	4	3	3	2	3	3	4	4	1	3	3	3	3	3	3	4	3
1	2	4	1	1	3	5	4	3	4	5	4	5	4.125	1	1	1	1	2	2	1	1	2	2	1	2	5	1	1	2	1	2	1.61111	3	3	5	4	4	5	3	3	4	3	3	2	2	4	2	4	3
3	2	1	1	2	5	4	5	3	3	5	4	3	4	2	1	3	2	1	2	2	1	1	4	2	2	2	5	1	2	1	1	1.94444	4	4	5	5	4	4	4	1	5	4	5	5	5	5	4	4	2
1	1	1	2	2	5	4	2	5	4	5	5	4	4.25	1	1	1	3	1	1	1	2	3	3	2	1	2	2	2	2	1	2	1.72222	2	3	4	1	4	3	4	4	3	4	1	2	4	2	4	4	3
1	2	3	1	1	4	4	1	5	4	2	5	4	3.625	1	2	5	2	2	2	1	2	2	2	5	2	1	1	2	1	1	2	2	3	4	5	3	5	4	3	3	3	4	3	3	3	3	1	3	3
3	1	2	2	3	4	4	4	4	4	5	1	5	3.875	4	1	2	2	1	5	1	1	1	2	3	2	2	2	5	1	4	1	2.22222	3	3	5	4	2	4	5	5	1	4	3	3	3	3	4	5	4
3	1	1	2	1	3	4	4	5	4	5	4	5	4.25	5	1	2	1	2	1	1	2	4	2	2	2	2	3	2	2	2	4	2.22222	4	4	5	4	5	4	5	2	5	5	4	5	4	2	5	4	4
1	1	1	1	1	4	3	4	4	3	5	2	5	3.75	2	3	2	1	2	1	2	1	2	1	4	2	5	1	1	5	2	2	2.16667	4	2	3	4	4	3	5	4	3	3	4	3	2	4	3	3	4
1	1	3	1	2	3	4	5	4	3	3	5	4	3.875	2	1	1	1	1	4	2	2	1	2	1	2	3	2	1	1	1	2	1.66667	5	3	3	4	3	4	3	3	2	3	3	1	4	4	4	3	4
3	1	1	1	1	4	5	2	1	3	5	3	5	3.5	1	2	2	1	2	4	1	1	1	1	1	1	2	1	4	2	2	2	1.72222	3	3	2	4	3	4	4	3	3	4	3	4	1	3	3	4	3
1	2	3	1	2	3	4	4	4	1	4	5	2	3.375	3	2	2	2	2	1	3	1	1	2	1	3	1	1	2	2	3	2	1.88889	4	3	2	3	4	4	4	3	5	3	4	3	5	3	4	4	1
2	1	2	1	3	5	5	1	5	4	4	4	4	4	1	2	2	2	1	2	1	1	2	2	4	2	2	4	2	4	3	3	2.22222	2	3	4	4	5	5	5	1	5	4	5	5	5	4	4	4	4
1	1	3	2	1	4	5	5	5	4	4	4	4	4.375	1	1	1	5	3	2	2	1	2	2	2	2	2	2	1	2	2	1	1.88889	2	3	4	4	4	2	3	5	3	4	4	4	5	3	4	4	3
1	2	4	2	2	5	4	5	4	4	4	4	5	4.375	1	2	1	1	2	3	2	2	2	2	2	1	2	3	1	2	1	1	1.72222	3	4	4	3	4	4	3	4	4	4	3	1	4	4	2	3	3
1	2	4	1	2	5	5	4	4	4	5	5	5	4.625	4	1	2	2	2	2	2	2	1	2	3	2	1	4	3	1	2	1	2.05556	4	4	4	3	3	3	4	3	4	2	3	4	4	3	5	4	4
3	1	4	2	2	5	1	5	3	4	4	4	5	3.875	1	1	3	1	2	2	1	2	1	1	1	2	5	4	1	1	2	5	2	3	3	4	3	4	3	4	2	1	5	3	3	4	5	4	4	3
2	2	1	2	3	3	1	5	2	4	5	3	5	3.5	2	1	2	4	1	1	5	1	1	2	4	3	1	3	4	2	2	1	2.22222	2	1	5	5	4	5	5	1	2	3	5	5	5	5	5	4	5
1	1	4	2	3	5	4	4	5	2	5	5	5	4.375	2	5	2	2	2	1	2	1	1	3	5	2	2	2	1	1	3	1	2.11111	2	4	4	3	3	4	3	3	3	1	4	2	3	1	4	4	4
3	2	4	1	2	3	4	4	4	5	3	1	4	3.5	2	1	2	1	2	1	5	2	2	2	2	1	2	1	1	1	3	2	1.83333	4	1	4	1	1	4	1	4	3	4	3	3	3	3	4	4	4
2	1	2	1	1	1	2	5	5	4	4	4	5	3.75	5	3	2	5	1	1	3	1	2	4	1	1	1	2	1	5	3	2	2.38889	3	5	5	1	4	5	5	4	5	4	3	4	4	4	3	4	2
1	2	3	2	3	4	5	3	4	4	1	2	5	3.5	3	2	5	1	2	1	2	2	2	3	1	2	2	1	1	4	2	2	2.11111	3	4	5	4	5	5	2	4	4	4	4	5	4	4	5	5	4
3	1	1	1	2	4	5	5	4	5	4	5	4	4.5	1	1	2	2	4	1	1	4	2	1	5	2	1	2	2	4	5	1	2.27778	2	4	3	2	3	5	3	3	5	5	3	4	5	4	5	4	3
3	1	1	2	1	4	4	5	5	1	4	2	4	3.625	5	1	2	2	2	1	1	2	2	1	2	2	5	2	5	1	1	2	2.16667	4	3	1	5	3	3	3	3	4	3	1	3	3	5	3	3	4
1	1	4	2	2	5	4	5	4	5	1	5	5	4.25	1	2	1	5	1	1	1	1	2	2	1	2	1	1	2	1	2	1	1.55556	5	5	5	2	4	5	4	4	5	4	3	5	4	5	4	5	5
2	2	3	1	1	5	5	5	3	4	5	4	5	4.5	1	1	2	2	1	1	1	1	1	2	1	3	1	1	1	2	5	1	1.55556	3	1	2	4	4	5	3	3	4	3	3	3	4	3	3	4	3
1	2	2	1	2	5	5	5	5	5	5	4	4	4.75	1	2	1	1	1	1	2	2	1	4	1	1	2	2	2	2	5	1	1.77778	4	3	5	4	5	4	4	4	4	5	4	4	4	4	3	4	4
1	1	4	2	2	4	4	1	4	5	5	4	4	3.875	2	1	2	1	5	1	1	2	2	1	1	1	2	1	2	2	4	2	1.83333	4	3	3	3	4	4	3	4	4	4	3	4	1	4	3	4	3
3	1	1	2	3	5	4	4	5	4	3	5	2	4	2	1	1	5	5	4	2	4	1	2	1	2	2	1	2	1	4	1	2.27778	4	5	4	5	3	1	4	1	4	3	3	4	5	5	5	4	5
2	2	4	2	2	5	3	1	4	5	4	1	5	3.5	1	3	1	1	2	2	2	2	1	2	4	1	2	2	2	1	2	5	2	4	1	4	5	4	5	2	3	2	5	5	5	4	5	5	5	4
1	2	3	2	1	4	4	4	4	4	5	5	5	4.375	2	1	2	1	1	2	1	2	2	3	2	2	1	2	1	2	2	1	1.66667	4	3	3	4	1	3	3	4	1	4	3	4	4	3	3	3	3
2	2	2	1	2	4	4	5	4	4	4	5	3	4.125	2	1	1	2	1	1	1	2	2	1	5	5	1	1	5	2	2	1	2	4	2	3	4	3	3	1	3	3	2	3	4	4	3	3	4	1
1	1	3	1	1	4	5	5	5	5	3	3	5	4.375	1	1	1	2	1	1	2	2	1	4	1	1	1	2	1	2	2	4	1.66667	4	3	4	4	3	4	4	3	4	4	4	3	3	2	4	4	3
1	2	4	2	3	4	4	4	5	3	5	4	2	3.875	5	1	1	2	4	2	1	1	1	2	2	2	1	2	2	5	2	5	2.27778	3	3	3	5	4	4	3	3	3	3	4	1	5	3	4	3	4
2	1	2	2	2	5	4	4	5	5	4	1	5	4.125	1	1	2	1	2	1	1	1	1	2	2	1	1	1	2	2	2	2	1.44444	4	4	5	4	4	5	2	3	4	4	1	3	4	4	3	3	3
1	1	3	2	3	4	5	4	4	5	4	4	1	3.875	5	5	1	2	2	3	1	1	1	5	1	2	2	4	5	2	1	1	2.44444	4	4	3	5	4	1	3	4	3	4	4	3	4	4	1	4	4
3	2	4	1	1	4	4	4	1	5	5	4	4	3.875	2	2	1	2	2	1	1	1	1	1	1	1	2	5	2	5	1	1	1.77778	2	1	3	1	5	4	4	3	2	4	3	3	4	3	3	4	4
3	1	1	2	1	5	2	3	5	1	5	2	5	3.5	5	5	1	2	1	1	1	1	1	2	3	1	1	1	2	1	1	2	1.77778	5	4	5	4	5	5	2	5	4	4	5	4	5	5	2	4	5
2	1	3	1	2	2	5	5	4	5	4	4	5	4.25	5	2	1	1	1	1	4	1	5	1	1	5	2	2	1	1	4	2	2.22222	3	3	4	3	2	4	3	1	1	3	2	3	3	3	3	4	4
3	1	3	1	3	4	1	1	5	5	5	2	5	3.5	2	1	4	1	1	3	2	2	1	2	1	2	1	1	1	1	2	1	1.61111	3	4	4	4	3	3	4	3	5	3	3	1	4	4	3	4	3
3	1	2	2	2	5	4	2	4	5	2	2	2	3.25	2	2	2	2	2	2	2	2	1	2	1	1	3	1	1	1	2	1	1.66667	3	3	4	4	3	4	4	3	1	3	2	3	5	3	3	4	3
2	2	4	1	1	2	5	4	4	4	4	4	5	4	2	1	2	2	4	2	1	1	2	2	2	5	5	2	1	2	3	2	2.27778	1	3	3	4	4	3	4	3	4	3	4	3	3	4	3	3	5
1	1	1	2	1	1	5	4	4	5	5	4	5	4.125	2	1	1	1	2	2	2	1	1	2	2	1	2	1	2	2	2	2	1.61111	1	3	2	4	2	4	4	2	1	3	3	3	4	2	3	3	3
2	1	1	1	1	4	3	1	5	5	4	4	4	3.75	2	2	1	1	2	5	2	2	1	2	1	5	5	1	3	1	2	1	2.16667	5	4	5	5	5	5	4	5	4	5	3	5	4	1	4	4	1
3	2	3	2	3	1	4	4	2	1	4	5	4	3.125	2	1	2	2	5	2	2	2	1	1	4	1	1	4	1	1	3	5	2.22222	4	3	3	5	4	4	4	2	4	3	2	4	3	3	3	4	3
1	2	4	2	1	2	5	3	4	4	4	4	5	3.875	1	1	2	1	1	1	2	2	1	3	1	1	2	1	1	4	1	2	1.55556	5	2	4	4	4	5	1	1	4	4	5	1	4	5	4	4	4
2	2	3	2	3	3	4	4	4	5	5	5	1	3.875	1	1	1	1	2	2	2	3	2	1	1	2	3	2	2	2	1	2	1.72222	5	5	3	3	4	3	3	3	5	4	4	5	5	4	5	3	2
1	1	3	2	3	4	4	4	4	4	4	5	5	4.25	1	2	4	1	4	5	1	1	1	2	3	3	2	4	2	2	1	1	2.22222	5	5	2	5	2	4	5	5	2	4	4	5	4	4	4	5	4
3	1	3	2	3	4	5	4	5	4	5	5	4	4.5	2	1	2	2	4	2	2	4	2	1	2	4	2	2	2	1	2	1	2.11111	5	4	3	5	5	5	5	4	5	4	4	5	5	5	4	4	5
3	2	1	2	2	1	4	5	4	4	2	5	5	3.75	1	2	1	1	1	3	3	1	1	2	1	1	1	4	1	2	2	1	1.61111	5	5	4	5	5	5	5	5	5	4	5	2	1	4	4	5	3
2	1	3	1	1	4	4	5	5	2	3	2	4	3.625	1	2	2	2	1	2	2	2	2	1	2	4	4	1	1	1	2	2	1.88889	4	5	5	5	2	4	4	5	2	5	2	5	4	4	4	1	4
2	1	1	1	1	5	4	5	5	5	4	5	5	4.75	2	1	1	2	1	2	2	5	1	2	2	1	2	1	5	1	1	2	1.88889	4	4	3	4	3	3	4	3	4	5	2	3	4	5	1	4	3
3	2	1	1	1	5	5	5	4	5	5	5	3	4.625	2	2	2	4	1	2	2	2	1	1	2	2	2	1	2	2	1	1	1.77778	5	4	1	4	5	4	4	3	4	5	2	4	4	4	4	5	5
2	1	4	2	2	4	1	4	3	3	4	4	5	3.5	2	1	3	1	1	1	2	1	1	2	1	1	4	2	1	2	1	1	1.55556	3	4	4	3	4	5	4	3	2	3	3	4	4	3	3	3	4
3	2	2	1	1	3	4	5	4	5	5	4	5	4.375	1	1	4	2	1	2	1	1	1	1	1	2	2	1	1	1	1	1	1.38889	3	3	4	2	4	4	3	3	3	3	3	4	3	3	4	3	3
3	2	1	2	2	1	4	2	4	2	4	1	5	2.875	2	2	2	2	4	4	5	1	2	2	1	1	3	2	4	1	1	4	2.38889	3	4	3	3	3	2	4	4	4	2	3	3	3	3	5	3	4
2	2	1	1	3	4	4	4	4	4	5	4	5	4.25	3	2	1	1	2	1	1	2	4	2	4	2	3	2	2	3	2	2	2.16667	4	5	4	4	4	4	1	4	1	5	3	4	5	5	4	5	1
3	2	3	1	1	1	4	2	4	4	4	4	4	3.375	1	1	1	2	1	1	2	2	2	2	1	2	2	1	1	1	2	1	1.44444	1	2	3	4	4	3	2	3	4	1	3	3	3	3	4	4	3
1	1	2	2	3	5	1	5	5	4	5	5	1	3.875	4	4	2	2	1	2	1	1	4	1	2	2	4	2	2	1	1	2	2.11111	3	4	1	4	3	4	4	1	4	4	2	2	4	4	4	4	3
1	1	2	2	1	4	4	5	5	2	4	4	4	4	2	2	2	3	1	4	2	3	1	2	3	1	2	1	5	1	2	2	2.16667	5	4	5	3	5	5	5	4	3	4	5	5	5	2	4	4	4
1	1	1	1	2	5	2	4	4	4	4	4	4	3.875	1	2	2	2	3	2	1	5	1	1	5	2	2	2	2	2	1	2	2.11111	3	2	4	5	5	4	5	5	5	5	5	1	5	4	3	5	5
1	1	3	1	2	5	4	4	5	5	3	4	5	4.375	1	1	2	2	2	2	1	1	1	2	2	2	1	2	1	2	2	1	1.55556	1	5	4	1	4	5	3	3	5	4	1	4	4	4	4	1	2
1	1	3	2	3	5	5	5	3	4	4	2	5	4.125	2	2	2	2	1	5	4	1	2	2	3	2	4	1	2	1	2	1	2.16667	3	3	4	4	3	1	1	3	3	4	3	3	3	4	3	2	4
3	2	4	1	2	5	4	4	5	5	5	1	4	4.125	1	4	1	1	1	2	2	1	2	1	3	5	2	5	3	2	5	2	2.38889	5	3	5	3	2	5	3	1	3	3	2	5	4	4	3	3	3
3	2	3	1	3	5	5	4	5	5	5	5	5	4.875	5	2	2	1	2	3	2	1	2	2	1	3	2	4	2	5	1	1	2.27778	4	4	4	5	4	4	4	4	4	4	4	4	2	4	3	3	3
3	2	2	1	2	5	4	5	1	2	5	5	5	4	2	1	1	1	1	1	1	2	4	1	1	2	2	3	1	2	2	2	1.66667	1	5	4	5	5	2	5	5	5	4	5	1	5	5	4	3	4
2	2	1	2	1	3	2	5	5	5	5	5	4	4.25	2	1	2	1	1	4	3	4	3	2	3	2	2	1	4	4	2	2	2.38889	5	5	4	4	4	4	5	5	4	4	4	5	2	4	4	4	5
2	2	3	1	1	5	1	3	4	4	1	1	5	3	3	2	2	1	1	2	1	1	2	2	2	4	1	2	2	1	2	1	1.77778	3	3	4	4	4	3	2	3	3	1	2	3	2	3	4	3	2
2	1	3	1	2	5	4	5	5	3	4	4	3	4.125	1	1	2	1	2	2	2	2	4	2	2	3	4	2	2	2	1	2	2.05556	5	4	4	4	3	4	3	4	3	3	4	3	4	3	3	4	3
2	1	1	1	1	2	3	1	5	5	5	4	4	3.625	1	1	3	1	2	2	1	5	2	1	1	1	1	5	1	2	4	1	1.94444	3	4	3	4	4	3	3	3	5	4	4	3	3	4	3	3	3
1	1	1	2	3	4	4	3	3	5	5	4	4	4	2	2	2	1	2	1	2	3	1	1	2	4	4	1	2	1	1	1	1.83333	3	4	4	3	3	4	4	4	3	3	2	4	4	3	3	3	4
2	2	3	1	3	4	4	4	4	5	5	5	5	4.5	1	2	3	1	2	3	2	4	2	2	2	2	3	1	1	1	4	4	2.22222	3	4	3	4	5	5	2	5	5	4	5	4	4	4	4	1	4
3	1	4	2	2	5	5	4	1	4	3	5	3	3.75	5	4	3	3	1	1	1	1	4	2	1	4	1	2	1	2	2	1	2.16667	4	4	4	3	5	5	5	5	4	4	2	5	4	2	5	1	4
2	1	2	1	3	4	5	5	5	4	4	4	5	4.5	1	3	2	1	1	1	3	1	2	1	1	4	1	3	1	4	2	2	1.88889	3	3	4	4	3	4	4	4	4	2	3	4	3	5	4	3	4
2	2	4	2	2	5	4	2	2	5	5	3	5	3.875	1	1	2	2	2	2	1	5	2	2	2	1	2	1	1	3	2	4	2	3	4	4	3	4	4	3	4	4	5	4	3	2	3	2	2	4
1	1	1	1	1	4	5	4	5	5	5	4	1	4.125	2	1	5	3	5	1	2	2	5	2	1	5	4	2	2	1	1	4	2.66667	5	4	5	5	5	4	1	4	4	5	3	5	4	2	5	5	5
1	2	4	2	2	5	5	3	5	2	5	4	5	4.25	4	2	1	2	2	2	2	4	4	1	2	2	1	2	3	2	2	1	2.16667	5	4	4	1	5	4	5	4	4	5	5	5	4	5	1	4	4
2	2	1	2	1	1	4	2	4	4	4	2	4	3.125	5	4	1	2	2	2	2	5	1	1	1	1	2	2	2	1	3	1	2.11111	4	3	1	3	4	2	3	4	3	4	3	3	3	3	4	5	4
2	1	2	2	2	5	5	3	4	4	4	5	1	3.875	3	2	3	2	4	2	1	1	2	4	1	2	4	2	5	2	5	4	2.72222	3	3	4	4	1	2	3	4	3	3	4	4	3	1	4	3	4
2	1	4	1	1	4	4	4	4	5	4	5	4	4.25	2	2	2	1	4	3	2	1	1	1	1	4	2	2	2	2	2	2	2	2	3	3	3	3	5	3	3	4	4	4	3	3	4	4	3	3
1	2	1	1	3	1	5	1	5	5	2	4	5	3.5	1	1	1	2	2	1	1	3	3	1	1	2	2	2	2	2	1	2	1.66667	4	4	1	1	4	3	5	3	4	3	5	1	5	5	4	3	3
1	2	1	1	3	5	2	1	3	3	5	5	5	3.625	1	2	2	1	5	1	2	2	4	1	4	1	2	1	5	1	1	1	2.05556	4	5	4	3	5	3	3	3	4	3	3	3	4	3	2	4	5
1	2	3	1	3	5	5	2	3	2	4	4	5	3.75	1	2	1	3	3	1	1	2	1	5	1	1	2	2	1	2	1	2	1.77778	3	4	3	3	3	4	3	5	4	4	3	3	2	4	3	3	4
3	2	4	1	2	4	5	4	5	4	4	4	4	4.25	1	2	4	1	1	2	2	4	1	5	1	2	2	5	4	2	1	1	2.27778	4	2	4	4	3	5	4	4	1	3	3	4	3	4	1	4	3
3	2	4	1	1	4	1	5	2	5	4	4	1	3.25	1	4	4	1	1	2	4	1	5	1	3	1	1	2	2	4	2	2	2.27778	4	5	5	1	5	4	5	4	5	5	5	5	5	5	1	4	4
2	2	3	2	3	4	4	5	4	4	5	2	1	3.625	2	3	1	3	3	2	1	4	4	2	1	1	2	4	1	1	4	5	2.44444	4	3	4	3	2	3	3	3	4	4	4	4	3	3	1	2	3
1	1	4	2	2	4	5	5	5	5	4	1	5	4.25	4	2	1	1	3	2	1	2	4	5	2	2	2	1	2	2	1	2	2.16667	2	5	4	3	5	4	4	2	4	4	4	5	4	4	5	1	4
1	1	1	1	2	4	4	5	4	4	5	3	4	4.125	2	1	2	2	1	1	1	3	2	5	2	3	1	2	5	2	1	1	2.05556	3	3	4	4	3	3	3	4	4	3	4	4	3	3	3	3	1
1	1	1	2	1	5	5	4	3	4	5	3	4	4.125	4	3	4	3	5	1	1	2	2	5	4	2	4	4	1	2	1	1	2.72222	4	3	3	4	5	5	5	2	5	5	5	4	5	4	3	5	2
3	1	3	2	1	4	5	1	4	4	1	5	5	3.625	2	2	1	2	4	5	1	1	2	1	2	1	4	1	1	5	2	5	2.33333	4	1	3	3	3	4	5	4	4	3	3	3	4	3	4	2	1
3	2	1	1	1	4	4	5	4	4	4	5	3	4.125	5	2	1	3	4	1	2	2	5	2	2	2	2	2	2	3	1	1	2.33333	3	3	4	4	4	5	3	4	3	4	3	4	4	4	4	4	3
1	2	2	2	1	4	1	3	3	5	5	1	4	3.25	4	1	3	2	2	2	4	1	1	1	2	3	1	1	2	3	2	1	2	3	3	4	3	3	3	4	3	3	4	4	4	3	3	3	4	4
3	1	3	1	1	5	5	5	1	4	5	4	4	4.125	1	4	1	1	2	1	1	4	3	5	2	3	4	1	4	4	2	2	2.5	4	1	4	4	4	4	4	3	2	5	4	5	4	4	5	4	5
3	1	3	2	3	5	4	5	5	4	2	5	4	4.25	2	1	1	5	3	4	2	1	1	2	1	2	1	2	2	3	4	2	2.16667	4	3	3	4	3	3	3	3	3	3	3	3	4	3	4	5	5
2	1	2	2	1	4	5	5	4	5	5	4	5	4.625	1	1	1	4	2	1	2	1	1	1	4	2	2	3	1	2	1	3	1.83333	4	5	4	3	4	4	5	2	4	4	4	3	5	4	4	3	3
3	1	4	2	2	5	4	5	1	5	3	5	4	4	5	1	1	5	2	4	5	1	4	5	3	2	4	2	1	1	3	1	2.77778	3	2	3	4	3	2	4	4	4	4	3	3	3	3	4	4	4
1	2	1	1	3	5	4	5	4	4	5	5	4	4.5	1	2	1	2	1	2	1	1	1	2	2	1	3	1	1	5	5	2	1.88889	3	4	1	3	4	2	4	4	5	4	4	4	2	3	3	3	3
2	1	3	1	2	2	5	4	2	5	4	4	3	3.625	2	2	1	2	1	5	2	4	3	2	1	1	2	5	2	4	1	2	2.33333	5	5	2	4	4	4	1	4	4	5	5	5	4	4	4	4	4
1	1	4	2	1	5	1	1	4	4	4	4	4	3.375	5	1	1	2	1	1	4	2	1	1	1	4	2	2	3	1	2	3	2.05556	4	3	4	1	3	3	4	3	3	3	3	3	4	3	3	4	5
2	2	2	1	2	4	4	5	5	5	4	4	4	4.375	1	1	2	2	5	5	1	2	5	1	5	3	1	3	1	1	2	1	2.33333	3	3	3	1	3	4	3	4	3	4	4	3	3	4	3	4	4
3	2	3	1	3	4	3	3	3	5	3	3	4	3.5	3	2	5	3	3	1	2	3	2	2	3	2	2	5	3	4	2	4	2.83333	4	1	5	4	4	4	4	5	5	5	5	5	4	5	5	5	5
2	2	4	2	1	1	3	3	4	3	3	3	1	2.625	2	2	2	3	2	3	2	3	3	3	2	2	2	2	4	3	3	3	2.55556	2	2	4	3	4	5	1	3	4	5	2	4	5	4	4	5	5
2	2	2	2	1	4	4	4	3	1	4	3	1	3	3	2	1	1	3	2	2	2	2	2	3	2	2	1	3	2	3	2	2.11111	4	4	3	4	3	4	3	4	4	2	4	3	3	4	4	4	3
2	1	4	1	2	3	2	5	5	5	4	4	3	3.875	2	3	3	2	2	2	3	3	3	1	3	2	3	2	3	1	1	3	2.33333	4	4	5	2	5	4	4	5	4	4	4	3	4	4	5	4	5
3	2	1	1	1	2	5	5	3	1	4	5	3	3.5	2	2	2	2	3	2	2	3	4	2	2	3	2	3	4	5	3	1	2.61111	3	1	3	4	4	4	2	1	1	3	2	4	3	3	3	5	3
1	2	1	1	2	2	4	4	3	4	4	4	3	3.5	1	4	3	4	3	3	2	3	2	2	2	2	2	5	4	3	3	2	2.77778	3	4	4	1	3	4	3	3	4	4	3	4	4	4	4	4	2
1	1	4	2	2	3	3	3	3	3	3	3	3	3	2	3	2	2	2	2	2	3	3	3	2	2	3	3	3	2	1	3	2.38889	3	4	1	1	2	4	3	3	4	2	4	4	4	4	4	3	1
2	2	1	1	3	4	3	3	4	3	4	4	5	3.75	2	3	5	3	1	4	3	3	2	2	2	2	2	2	3	3	3	4	2.72222	2	3	3	4	4	4	3	4	2	1	4	3	4	4	3	3	4
1	1	1	2	2	4	4	4	4	4	4	2	3	3.625	3	2	2	3	2	2	3	3	4	3	2	5	3	5	2	3	3	2	2.88889	4	4	4	3	3	2	1	4	3	3	4	4	4	4	3	3	5
1	2	2	2	2	3	3	4	3	4	3	5	4	3.625	2	3	3	2	2	3	2	2	2	3	3	2	3	3	3	2	5	2	2.61111	4	5	5	5	4	5	4	4	2	2	5	5	4	5	4	4	4
3	2	4	2	1	3	3	3	3	3	4	3	2	3	3	2	2	2	3	2	3	1	3	3	3	2	1	5	2	3	3	3	2.55556	3	3	3	2	4	1	3	4	4	3	2	3	3	3	4	3	3
1	2	4	2	3	4	4	3	3	4	3	2	3	3.25	1	3	1	5	3	2	3	5	1	4	2	4	1	2	2	3	3	2	2.61111	4	4	2	2	4	5	4	5	3	4	5	5	5	4	4	4	5
3	1	4	2	2	5	3	4	3	4	1	3	4	3.375	1	3	2	4	1	2	3	3	3	2	2	2	3	2	3	5	3	3	2.61111	4	4	4	3	4	3	3	3	4	3	3	4	3	1	4	4	4
1	2	2	1	1	3	3	5	2	4	4	2	3	3.25	2	3	5	2	5	1	2	3	2	4	2	2	3	3	4	3	2	3	2.83333	2	4	3	3	2	4	3	4	1	4	3	4	3	4	4	3	3
3	2	2	1	3	3	4	3	3	3	3	3	1	2.875	3	5	2	2	2	2	3	3	3	3	2	2	3	1	3	3	3	3	2.66667	4	5	4	1	1	1	1	4	1	5	5	4	1	4	5	1	5
2	2	1	1	2	5	3	3	4	4	4	3	3	3.625	3	2	5	2	2	2	3	4	3	3	2	5	3	2	3	2	3	3	2.88889	3	4	4	3	4	3	4	3	3	5	4	1	3	4	3	5	2
3	1	1	2	1	4	4	4	4	3	5	3	4	3.875	3	3	3	3	3	1	4	2	2	1	2	2	2	2	3	2	3	2	2.38889	2	5	4	3	3	3	5	5	5	5	4	4	3	4	3	5	4
3	2	4	1	3	5	4	4	4	4	4	4	4	4.125	2	2	3	3	3	4	2	3	2	3	3	2	2	3	3	4	2	2	2.66667	3	4	4	4	3	3	4	3	4	3	4	4	3	5	3	4	3
3	1	2	1	1	4	3	4	3	4	4	3	2	3.375	2	2	2	3	3	3	2	4	1	2	5	3	2	3	4	3	1	3	2.66667	1	4	2	4	3	5	2	4	3	1	4	1	4	3	4	4	5
1	1	2	2	3	4	4	4	5	3	4	3	1	3.5	3	3	2	2	2	2	4	3	4	3	3	3	3	2	2	5	1	2	2.72222	4	4	1	4	5	5	5	3	3	1	5	4	5	4	4	3	4
2	2	1	1	2	5	3	1	3	5	3	3	3	3.25	3	3	2	3	4	2	3	2	4	3	2	2	2	2	4	5	2	2	2.77778	2	4	4	4	3	4	4	3	4	4	3	4	3	3	3	3	4
1	2	4	1	3	4	2	3	3	4	4	3	1	3	3	5	2	3	2	2	2	3	2	5	2	2	5	1	3	2	3	3	2.77778	1	5	4	5	4	5	4	5	4	4	4	5	5	5	5	4	5
1	1	4	2	2	3	3	4	4	3	2	1	3	2.875	2	2	3	3	2	3	2	1	3	3	3	3	2	2	2	4	2	1	2.38889	3	3	3	5	4	4	4	5	1	3	4	4	4	4	3	3	4
3	1	4	2	2	3	3	2	4	2	3	3	2	2.75	3	4	3	2	3	3	2	4	3	2	2	2	2	2	3	3	4	3	2.77778	3	3	3	4	4	4	3	3	1	5	5	3	5	5	3	3	4
2	1	4	2	2	4	3	4	3	4	4	5	4	3.875	2	2	3	2	2	5	3	2	2	2	3	2	2	2	3	5	3	3	2.66667	3	4	4	5	5	2	4	5	2	4	5	4	5	5	4	4	5
1	2	4	1	3	4	4	3	5	1	3	5	3	3.5	3	2	3	3	5	2	3	3	2	2	3	2	2	3	3	1	3	2	2.61111	2	4	4	4	1	4	4	4	1	3	4	5	4	4	4	3	4
3	2	3	1	3	3	2	4	1	4	3	2	3	2.75	3	2	2	2	2	2	2	2	2	2	3	3	1	3	3	3	1	2	2.22222	3	1	4	3	4	4	1	4	4	4	3	5	1	4	4	1	4
2	2	3	1	2	4	4	3	2	5	4	4	3	3.625	2	2	3	3	3	3	4	2	3	3	1	1	2	2	2	4	3	3	2.55556	3	2	3	2	3	5	1	2	2	2	4	3	1	1	3	4	4
1	2	4	1	2	4	3	5	3	4	1	1	4	3.125	2	2	3	3	2	3	5	3	2	1	3	3	5	2	3	3	1	2	2.66667	5	4	3	1	1	3	3	3	4	4	3	4	4	3	3	3	4
1	1	1	1	3	3	3	3	4	4	3	3	3	3.25	2	2	1	3	3	2	2	4	3	2	2	3	3	3	2	3	2	3	2.5	3	3	3	3	3	5	3	4	4	1	3	4	3	4	4	4	5
1	1	3	2	3	4	3	5	3	2	3	4	4	3.5	2	3	2	2	2	2	2	5	3	2	2	3	2	3	2	2	3	2	2.44444	5	5	5	4	4	4	3	4	5	4	4	4	3	5	5	4	5
3	2	4	1	1	3	3	3	3	3	3	4	2	3	3	4	2	2	3	3	2	2	2	2	2	5	4	2	4	2	3	2	2.72222	4	3	4	3	4	1	4	1	3	4	3	1	4	3	1	3	1
2	1	1	1	1	4	4	3	4	1	5	3	4	3.5	3	2	3	2	2	2	1	2	4	3	3	3	5	1	4	2	3	2	2.61111	3	3	3	4	4	3	4	3	3	4	3	3	3	5	4	3	4
3	1	1	1	1	4	3	3	3	1	4	4	1	2.875	3	2	3	5	5	5	2	2	3	3	5	2	3	1	3	5	3	2	3.16667	2	3	3	4	4	3	4	4	3	3	3	4	4	3	3	3	1
3	1	1	2	2	3	3	1	2	3	4	4	3	2.875	3	2	4	2	3	3	2	3	2	2	5	3	5	3	3	1	3	2	2.83333	5	1	5	5	5	5	5	5	5	3	4	4	4	3	5	1	3
1	1	4	2	3	3	1	3	3	3	4	4	3	3	2	2	2	2	3	3	1	2	2	3	2	3	2	3	3	3	3	2	2.38889	4	3	3	3	3	3	3	3	3	4	3	4	2	5	4	3	3
3	1	3	1	3	4	3	4	3	4	4	5	3	3.75	2	1	2	2	3	2	2	3	5	4	3	2	4	2	3	3	3	2	2.66667	3	4	4	4	4	2	3	4	4	3	2	4	4	3	4	3	1
1	2	1	1	3	1	4	4	4	4	3	3	4	3.375	5	3	3	3	3	1	2	2	3	2	3	3	3	2	3	1	3	1	2.55556	4	4	4	3	1	4	4	1	2	3	3	3	4	4	4	3	3
2	2	1	2	3	5	4	4	4	3	4	3	4	3.875	2	3	2	3	2	3	2	3	2	3	2	2	2	2	3	2	5	2	2.5	5	4	5	3	5	4	4	3	4	5	5	4	5	5	4	4	1
3	2	3	2	3	3	5	4	4	3	1	4	3	3.375	3	4	2	3	3	2	2	5	3	4	4	3	5	2	3	3	1	3	3.05556	3	4	3	1	4	4	4	4	1	3	4	4	3	2	4	4	2
2	2	3	2	1	4	4	4	1	4	3	3	3	3.25	1	2	3	2	2	2	1	4	1	4	3	2	3	5	2	3	3	2	2.5	4	3	5	4	3	4	4	5	4	5	5	2	4	4	4	5	4
1	2	3	2	1	4	4	5	4	2	2	4	4	3.625	2	5	2	4	2	5	1	3	2	2	3	3	2	3	2	3	2	2	2.66667	5	2	3	4	5	2	4	5	5	4	2	5	2	4	5	4	4
1	2	1	2	3	4	4	3	4	2	4	3	3	3.375	4	5	2	2	2	3	3	2	2	3	2	5	3	2	3	2	3	2	2.77778	4	4	3	2	4	4	4	4	4	4	3	3	2	1	3	3	3
2	2	4	2	3	3	4	4	2	4	4	4	4	3.625	3	3	2	2	2	2	3	4	3	2	3	5	3	3	3	2	1	3	2.72222	3	3	4	4	5	3	4	4	4	4	3	5	3	3	4	4	3
3	2	2	2	1	4	1	4	4	3	3	1	4	3	3	2	2	2	5	3	2	2	2	2	4	3	3	3	3	4	3	3	2.83333	4	5	4	4	4	3	4	3	3	3	3	4	3	3	3	3	3
3	1	3	1	1	3	4	3	2	3	4	4	4	3.375	4	2	3	3	3	4	3	2	3	2	2	3	5	3	5	2	4	4	3.16667	1	5	5	4	4	3	5	4	4	5	4	4	4	4	3	4	5
1	2	1	1	3	4	1	2	3	4	3	3	4	3	2	3	2	3	3	3	3	5	2	3	5	3	2	3	2	4	2	3	2.94444	4	5	4	4	4	1	4	5	4	5	5	5	5	5	1	5	5
2	2	2	1	2	3	3	4	3	4	4	1	4	3.25	3	2	2	1	4	3	2	3	2	3	2	2	3	4	2	3	1	3	2.5	3	4	3	4	3	3	3	3	4	2	3	4	4	4	4	4	4
3	1	2	2	2	4	4	3	4	3	3	3	4	3.5	3	3	3	2	3	3	5	2	2	3	2	3	3	2	1	3	1	3	2.61111	2	3	5	3	5	3	3	4	3	3	3	4	4	3	3	4	5
3	1	3	2	2	2	4	3	4	4	4	4	4	3.625	2	1	2	2	2	3	3	2	3	4	2	5	2	3	3	3	3	3	2.66667	4	3	4	2	3	3	5	4	4	4	3	3	3	4	3	4	4
3	1	3	1	3	4	1	3	5	4	2	4	4	3.375	5	4	3	2	2	3	3	1	5	2	4	3	1	2	2	3	5	2	2.88889	4	4	5	4	3	4	3	3	4	3	3	3	4	4	3	3	3
3	1	3	2	3	4	4	3	4	4	5	3	4	3.875	2	3	2	2	2	2	3	2	2	3	3	3	3	5	2	3	2	2	2.55556	5	5	5	5	5	5	4	5	4	2	4	5	5	4	5	3	5
3	2	3	2	3	5	1	3	3	3	3	5	3	3.25	3	3	3	2	3	3	2	3	2	1	2	4	3	2	2	3	3	2	2.55556	4	4	4	5	5	4	4	1	5	2	1	4	5	2	5	5	2
2	1	2	1	3	4	4	4	3	4	5	3	1	3.5	3	3	3	4	2	2	3	2	3	3	3	1	3	3	3	3	3	3	2.77778	4	3	3	4	4	3	4	3	3	4	3	4	3	4	4	4	4
2	2	1	2	2	3	3	4	3	4	3	4	1	3.125	2	2	2	4	3	3	2	3	2	4	2	2	1	2	3	2	3	4	2.55556	3	2	4	5	3	4	3	1	4	5	3	5	3	4	4	2	4
1	2	2	1	3	4	4	3	4	4	4	3	4	3.75	3	5	3	1	3	2	2	2	3	3	5	2	3	2	5	3	3	3	2.94444	4	4	4	4	4	4	3	4	4	4	3	4	3	2	4	4	3
1	1	3	2	2	3	3	5	4	4	3	3	4	3.625	4	3	4	1	5	2	2	2	3	4	2	2	2	2	2	3	2	2	2.61111	3	3	4	3	5	3	3	4	3	3	3	5	4	3	5	3	4
1	1	3	1	1	3	1	4	2	4	3	3	3	2.875	2	5	3	3	3	1	2	4	3	3	4	3	2	1	3	2	4	1	2.72222	3	3	1	4	3	4	4	4	4	4	5	4	3	4	1	4	4
3	1	1	2	3	4	3	3	4	3	3	4	5	3.625	2	3	5	2	2	1	1	5	3	3	3	2	3	2	2	2	4	3	2.66667	3	4	1	4	5	3	4	4	3	3	1	4	2	4	4	4	4
3	1	1	1	1	3	3	4	4	1	3	4	4	3.25	2	3	2	2	1	3	2	4	2	2	4	1	3	2	4	4	2	4	2.61111	4	3	2	3	2	4	5	3	3	4	4	3	3	3	4	3	4
3	2	1	1	3	3	4	4	3	3	4	3	3	3.375	3	3	1	3	2	3	2	3	2	3	3	3	5	2	3	5	3	5	3	3	3	4	3	2	4	3	3	4	3	3	4	3	3	4	4	2
2	1	1	1	2	1	3	4	3	4	4	2	3	3	3	3	4	3	3	1	2	3	2	2	1	3	2	2	2	2	1	2	2.27778	3	3	3	4	4	2	4	2	2	4	3	3	2	4	3	4	3
1	1	4	1	1	5	3	3	3	3	3	4	4	3.5	2	3	3	2	2	3	3	2	4	2	2	3	3	3	3	2	5	2	2.72222	2	3	3	1	3	4	2	3	4	4	3	4	4	2	4	3	5
1	2	4	2	2	3	3	2	5	5	3	4	4	3.625	4	3	2	3	2	2	3	2	1	2	3	2	5	2	3	1	3	3	2.55556	3	5	4	4	3	3	4	4	3	3	4	1	3	4	4	4	4
3	2	3	1	1	2	3	3	3	4	3	3	3	3	2	3	1	3	2	4	3	4	2	2	3	1	3	2	3	2	3	2	2.5	3	5	3	4	4	2	4	2	4	4	3	4	4	4	3	4	4
2	2	3	1	1	3	4	5	3	3	4	4	2	3.5	3	2	3	2	5	2	3	2	3	2	3	3	2	2	1	5	2	5	2.77778	3	4	3	3	3	4	4	3	5	2	2	4	4	3	3	3	3
3	2	2	1	2	3	3	5	4	3	3	3	2	3.25	4	3	2	3	3	3	3	2	3	3	3	1	2	2	2	2	3	2	2.55556	5	4	5	5	1	5	5	5	4	4	3	4	4	5	5	5	5
2	1	3	1	1	3	3	4	3	4	3	4	3	3.375	3	3	3	2	3	3	2	2	3	2	3	3	3	3	2	2	3	3	2.66667	4	4	3	2	2	2	4	4	4	4	4	4	4	5	3	5	4
3	2	1	2	1	3	3	4	4	5	3	3	4	3.625	1	2	5	2	3	3	2	2	5	2	4	2	2	2	3	5	2	3	2.77778	4	3	4	4	3	2	4	4	4	4	3	5	4	3	3	1	4
3	2	4	1	1	3	4	2	5	4	3	4	3	3.5	2	2	2	3	2	2	3	3	3	2	1	2	2	2	3	2	2	2	2.22222	2	1	5	5	4	4	5	5	4	4	2	4	5	5	5	4	1
3	2	2	1	2	4	2	5	4	4	2	4	3	3.5	2	3	2	3	3	3	3	2	2	2	2	2	2	3	2	2	1	3	2.33333	5	5	1	4	5	5	5	5	4	4	4	5	4	4	4	5	5
3	1	4	2	3	2	4	4	4	4	2	3	5	3.5	1	2	4	2	2	2	4	3	2	2	1	4	2	2	4	3	3	4	2.61111	5	4	4	3	2	4	5	4	3	4	5	4	4	4	5	4	4
3	2	2	2	2	4	4	1	1	3	4	4	4	3.125	4	2	3	3	3	2	3	3	3	2	5	1	3	3	1	2	3	3	2.72222	3	3	3	3	3	4	3	4	2	3	4	4	4	4	4	3	3
3	2	2	2	3	1	4	4	1	1	3	3	5	2.75	3	3	1	3	3	3	2	4	5	3	5	2	3	1	3	2	1	1	2.66667	3	3	4	3	4	4	3	3	4	2	4	2	1	2	5	4	3
2	1	3	1	2	3	3	4	3	3	4	4	3	3.375	3	2	2	3	2	2	3	3	3	3	3	3	2	3	3	3	1	3	2.61111	5	4	3	4	4	1	4	4	1	4	3	4	4	2	4	5	1
2	1	3	2	1	4	4	3	2	5	3	4	1	3.25	2	1	4	2	2	1	3	3	2	3	2	3	3	3	3	2	3	2	2.44444	3	2	1	3	4	3	3	4	4	4	5	3	5	2	4	3	3
3	2	2	1	2	4	1	4	4	4	3	4	4	3.5	3	5	3	3	2	2	3	2	3	3	2	2	3	2	4	3	3	2	2.77778	4	5	4	1	5	1	5	1	5	5	4	5	4	3	4	4	4
2	2	4	1	3	1	3	4	3	4	5	4	1	3.125	2	2	2	3	2	3	2	2	3	3	2	2	2	3	3	3	3	3	2.5	3	4	4	4	4	4	3	1	4	1	3	4	4	3	2	4	4
3	1	2	2	2	4	4	3	4	3	3	4	4	3.625	2	2	4	5	3	4	2	2	3	1	3	2	3	3	3	2	2	3	2.72222	2	5	5	5	4	3	5	5	5	5	4	3	4	4	4	5	4
1	2	2	1	2	3	4	1	3	3	4	3	3	3	3	3	3	1	2	2	2	3	2	3	3	2	2	3	2	1	2	1	2.22222	5	3	4	4	4	5	3	3	4	3	1	4	4	4	2	1	4
2	2	1	2	1	3	5	3	3	3	4	4	4	3.625	1	2	2	3	3	2	5	3	2	2	1	2	2	2	5	3	3	2	2.5	4	4	5	5	4	3	4	5	5	5	5	4	5	4	4	4	5
1	1	3	2	1	4	4	1	4	4	3	4	3	3.375	2	3	2	3	2	5	2	2	3	2	3	3	2	2	5	5	3	3	2.88889	3	3	4	5	4	4	5	1	5	4	5	5	5	4	4	3	4
2	2	2	1	2	3	1	3	4	5	4	4	1	3.125	2	2	3	3	2	1	2	2	2	3	1	2	3	3	4	3	3	3	2.44444	3	4	4	5	5	3	4	2	5	4	5	4	5	4	4	4	5
1	2	2	2	2	3	4	4	4	5	3	3	3	3.625	3	2	2	2	2	3	2	1	4	2	3	2	3	4	3	2	2	3	2.5	2	4	3	1	4	3	5	4	5	4	4	4	5	4	4	1	5
2	1	1	2	2	4	2	3	4	4	3	3	1	3	2	2	1	2	2	3	3	2	4	2	2	3	3	2	3	5	2	2	2.5	1	4	2	3	4	4	3	3	5	5	4	3	4	4	4	3	3
1	2	1	1	2	4	3	3	3	4	3	2	1	2.875	3	3	3	2	2	2	3	3	4	2	3	2	2	3	3	5	3	3	2.83333	3	4	5	4	1	3	5	4	3	4	2	4	3	4	4	4	1
1	2	4	1	2	3	5	3	1	4	4	2	4	3.25	2	3	3	1	2	3	3	2	2	5	3	3	2	2	2	3	3	3	2.61111	4	4	3	3	2	4	3	4	3	4	5	3	3	4	4	4	3
2	1	3	1	2	4	3	4	3	4	3	4	3	3.5	3	2	2	2	2	3	2	2	2	3	3	2	2	3	3	3	3	3	2.5	4	5	5	5	4	5	1	1	1	2	5	5	4	1	4	4	2
3	1	1	1	1	4	3	4	3	3	4	2	2	3.125	1	2	2	1	2	3	3	4	2	3	1	2	4	3	5	3	2	5	2.66667	4	3	4	3	3	4	3	5	3	2	3	3	4	4	3	4	4
2	1	3	2	1	4	3	4	3	3	4	4	4	3.625	4	3	3	2	2	2	2	2	2	3	2	3	3	3	3	2	3	3	2.61111	4	4	3	2	2	4	4	3	4	3	3	4	4	3	4	4	3
2	2	2	1	3	4	4	3	4	4	3	3	4	3.625	2	2	5	2	4	2	3	3	2	3	1	2	2	3	2	2	2	2	2.44444	5	4	4	3	2	4	3	4	4	1	4	5	3	4	5	4	1
1	1	4	2	1	2	3	4	5	4	4	3	4	3.625	3	2	2	2	2	2	3	2	5	3	3	1	3	3	3	3	2	2	2.55556	1	1	5	3	3	4	5	3	3	3	4	2	4	5	4	4	4
3	2	2	2	1	4	3	3	4	3	2	3	4	3.25	4	3	3	2	3	3	3	2	2	3	2	2	2	2	2	2	2	3	2.5	5	5	1	5	2	5	4	5	5	5	4	4	5	4	5	4	4
1	1	1	2	3	4	3	1	3	5	3	4	4	3.375	3	2	3	3	3	2	3	2	5	5	2	3	3	3	2	4	2	1	2.83333	4	4	2	5	5	1	4	4	4	5	4	5	5	5	3	5	3
1	2	4	2	3	4	2	5	3	3	4	3	3	3.375	2	3	2	3	5	5	2	3	3	5	3	3	2	2	4	5	5	2	3.27778	1	4	3	1	3	3	4	4	4	4	4	3	3	5	4	3	4
3	2	3	1	2	1	3	3	5	3	3	3	5	3.25	3	3	4	3	2	3	2	2	3	2	3	3	2	2	2	3	3	3	2.66667	3	4	3	3	4	3	4	2	4	4	3	4	3	3	3	3	4
2	2	3	2	2	4	3	4	4	1	4	3	4	3.375	2	2	2	3	3	3	2	3	3	1	2	2	1	2	2	2	1	2	2.11111	2	5	4	5	4	4	2	4	4	5	5	4	5	5	3	4	3
2	2	2	2	3	5	4	3	3	3	3	4	4	3.625	2	5	3	3	3	5	2	3	2	2	3	3	1	2	2	4	3	2	2.77778	4	5	5	4	2	4	5	5	5	3	5	3	4	5	1	4	5
3	1	4	1	1	2	3	3	4	3	3	3	3	3	2	2	5	3	1	2	1	5	2	4	2	2	3	3	5	1	3	1	2.61111	4	5	4	4	5	5	5	5	1	4	5	4	4	4	2	1	5
1	1	2	2	1	4	3	3	1	1	3	4	3	2.75	2	5	2	1	2	3	5	3	2	2	2	4	5	3	3	2	2	3	2.83333	1	4	4	5	4	4	4	4	5	3	5	5	5	5	5	5	3
2	2	4	2	3	4	3	3	5	4	4	3	3	3.625	2	2	3	2	3	2	3	2	2	2	2	3	2	2	2	3	3	3	2.38889	5	3	3	4	1	3	4	5	2	4	2	3	3	4	2	4	3
3	2	3	2	3	2	3	4	4	3	3	4	4	3.375	3	2	3	1	2	3	2	5	3	2	2	2	2	3	3	2	3	5	2.66667	4	3	3	4	4	3	3	3	4	3	4	3	1	4	4	4	3
1	2	2	1	2	2	4	4	1	1	3	3	3	2.625	3	2	3	3	3	2	1	2	3	2	5	3	2	5	2	3	3	3	2.77778	3	4	3	3	3	3	4	4	3	4	5	1	5	3	3	3	4
1	2	4	1	3	3	4	4	4	3	3	4	4	3.625	2	3	2	1	2	2	2	1	1	3	2	2	2	3	1	3	2	5	2.16667	5	5	4	4	4	1	4	5	1	2	5	4	4	4	4	2	5
1	2	1	1	3	4	3	3	3	3	3	4	3	3.25	5	3	5	3	5	2	2	1	3	3	3	2	2	5	2	2	3	2	2.94444	3	3	1	3	4	4	4	3	4	4	4	1	3	4	3	3	3
2	1	3	1	3	1	3	3	3	4	3	3	5	3.125	3	4	4	3	2	2	2	1	4	5	3	2	1	2	2	3	3	3	2.72222	3	4	4	4	1	3	5	4	4	5	3	3	4	3	2	3	3
2	1	2	1	1	4	3	4	3	4	4	3	4	3.625	2	2	2	3	4	2	2	5	5	3	2	3	3	2	2	3	2	3	2.77778	3	3	4	5	4	4	4	2	5	4	4	3	2	4	4	4	4
1	2	2	1	2	3	3	3	4	4	4	4	4	3.625	3	2	3	2	2	1	3	3	2	3	2	2	2	4	2	3	3	2	2.44444	3	5	3	4	3	3	4	2	3	4	3	5	3	3	2	4	4
3	2	1	2	2	3	2	3	4	4	2	4	4	3.25	4	5	2	2	2	3	3	2	2	5	5	2	3	3	3	2	3	3	3	4	4	2	3	4	3	3	3	3	4	4	2	3	4	3	4	3
2	1	1	1	3	3	3	4	3	4	4	3	1	3.125	3	2	2	3	2	3	1	3	1	2	3	3	3	3	3	3	2	4	2.55556	2	3	1	2	3	4	4	4	2	4	4	3	2	2	4	4	3
3	1	4	1	3	5	3	3	4	4	3	4	4	3.75	5	2	2	3	3	3	2	3	2	2	3	3	3	4	3	3	5	2	2.94444	3	4	2	2	3	4	4	5	4	3	3	2	4	4	5	4	5
2	1	3	1	2	1	4	4	3	3	3	3	3	3	3	2	4	2	3	1	3	3	5	2	3	4	2	2	3	2	4	3	2.83333	4	4	4	1	3	3	4	2	3	4	4	3	1	3	4	4	3
2	2	1	1	2	4	4	3	1	4	3	3	3	3.125	3	3	2	2	2	3	3	3	3	2	1	3	2	2	3	4	3	3	2.61111	4	4	4	4	3	4	3	1	4	4	4	3	4	3	4	3	3
3	2	4	2	2	4	3	4	1	4	1	4	3	3	3	3	2	3	3	3	2	1	3	3	3	5	1	2	2	3	2	3	2.61111	4	4	5	5	4	5	4	5	4	5	4	4	2	4	1	4	1
3	2	3	2	3	3	4	2	5	3	4	4	3	3.5	2	2	2	2	2	3	2	2	2	3	2	2	3	3	2	2	3	2	2.27778	3	4	3	4	3	3	3	4	4	4	2	4	3	4	4	3	3
3	1	3	1	3	4	3	3	5	3	4	3	3	3.5	3	2	2	2	2	2	2	3	2	5	3	3	3	4	2	3	1	2	2.55556	4	5	5	2	4	4	4	4	3	4	4	4	5	5	5	5	4
3	2	2	1	1	1	4	3	3	3	4	4	4	3.25	3	3	2	3	2	2	3	3	5	2	2	2	2	3	4	4	3	2	2.77778	4	1	3	4	3	4	3	3	2	4	4	3	3	4	4	3	3
3	1	1	2	2	3	4	2	1	3	4	4	3	3	3	2	2	3	3	4	4	3	2	3	3	4	2	2	3	2	3	4	2.88889	5	5	1	4	5	4	5	4	5	5	4	5	2	4	5	2	1
2	1	3	1	3	4	3	1	3	4	4	2	5	3.25	1	2	2	3	1	3	2	3	1	3	3	1	2	5	4	3	3	3	2.5	2	2	4	3	4	2	4	2	3	4	3	5	4	3	3	3	3
2	2	1	2	1	3	3	3	3	4	3	3	5	3.375	2	3	3	5	3	2	3	2	2	3	2	4	2	3	2	5	3	2	2.83333	1	4	2	5	4	3	3	1	3	4	4	3	4	3	2	4	4
2	1	2	1	3	5	3	3	4	3	3	2	4	3.375	5	2	3	3	3	2	2	5	2	2	3	2	3	4	3	4	2	3	2.94444	1	4	3	3	3	3	4	4	4	4	4	1	4	4	4	3	4
2	1	2	1	2	3	5	4	5	3	1	4	3	3.5	3	3	3	2	2	1	5	3	2	2	2	2	3	2	2	1	2	4	2.44444	5	3	4	5	4	1	5	4	4	4	5	5	5	5	5	3	5
2	1	3	1	3	3	4	5	4	4	4	4	4	4	2	3	2	2	3	2	3	2	3	2	2	1	5	2	3	3	2	3	2.5	4	4	3	4	3	3	3	3	4	4	4	5	3	3	3	4	5
3	1	4	1	3	4	4	3	3	4	3	3	4	3.5	3	3	3	4	3	2	2	2	3	3	2	2	1	2	3	5	4	3	2.77778	4	2	4	4	3	4	2	4	1	4	4	3	3	3	3	4	5
3	1	1	2	2	3	3	4	4	3	1	4	4	3.25	5	3	3	3	3	3	3	2	3	1	3	2	2	2	3	3	2	3	2.72222	3	1	5	4	4	2	3	4	5	4	5	5	4	4	4	4	4
2	1	2	1	1	5	4	3	1	3	4	1	2	2.875	2	3	3	3	2	3	1	2	2	2	2	3	2	2	2	1	3	3	2.27778	5	4	5	5	5	4	4	4	4	3	5	4	4	5	5	5	4
3	2	4	2	3	3	4	3	3	5	3	4	1	3.25	3	2	5	3	5	1	4	2	3	2	2	3	3	2	3	2	5	2	2.88889	4	4	1	2	4	4	4	3	2	4	3	5	3	3	4	3	3
1	1	1	2	1	3	3	3	2	4	4	3	4	3.25	3	2	3	2	3	3	3	3	4	3	2	4	2	3	3	3	3	2	2.83333	5	4	4	4	5	5	4	5	1	4	5	4	4	3	5	4	4
2	2	1	2	2	3	4	4	3	3	4	3	4	3.5	2	3	2	2	2	3	3	3	3	4	1	2	3	3	3	2	2	3	2.55556	4	5	1	4	5	5	4	4	4	4	2	3	4	5	5	5	4
3	2	2	2	1	4	4	1	3	4	3	3	3	3.125	2	3	3	2	3	4	2	4	4	2	2	3	2	2	5	3	2	1	2.72222	5	4	4	5	4	4	3	1	4	5	5	4	5	5	5	3	4
2	2	1	1	1	3	3	1	4	4	3	4	4	3.25	3	2	2	5	2	5	3	3	3	4	2	3	5	3	3	3	2	3	3.11111	5	4	5	1	5	4	4	4	5	4	5	5	4	4	5	4	4
2	2	1	1	2	1	1	3	2	3	5	3	3	2.625	2	1	5	1	3	3	2	3	3	2	3	3	3	2	3	2	3	2	2.55556	3	5	4	4	5	5	5	5	5	4	5	5	3	4	3	4	5
2	1	2	2	3	3	4	3	4	2	4	3	4	3.375	3	3	2	3	2	4	2	3	3	3	3	4	3	2	2	2	2	2	2.66667	4	4	3	3	4	4	3	3	4	3	4	3	3	3	3	4	3
1	2	1	2	1	4	3	4	5	3	1	4	3	3.375	1	2	3	3	3	2	2	3	3	3	4	2	4	2	3	3	2	2	2.61111	1	4	4	3	3	4	4	3	4	3	4	3	3	3	1	3	4
1	2	4	2	1	4	3	4	2	3	3	3	3	3.125	2	3	2	2	2	3	3	3	2	2	2	2	5	2	2	3	1	2	2.38889	3	4	3	3	3	4	4	3	3	3	4	3	2	4	3	3	3
3	2	3	1	2	4	4	4	1	3	3	1	5	3.125	3	3	2	2	3	5	3	2	2	2	2	4	3	2	2	2	2	5	2.72222	4	4	4	4	3	5	2	2	2	5	4	4	4	3	5	4	4
2	2	1	2	3	1	4	4	4	4	3	4	3	3.375	5	2	3	3	2	2	2	2	3	2	3	2	3	5	3	2	3	5	2.88889	3	4	4	4	5	4	4	4	2	3	3	4	3	4	3	4	5
1	2	3	2	2	3	3	4	4	3	3	3	3	3.25	2	3	2	3	3	3	3	2	3	2	3	3	2	2	1	3	3	4	2.61111	3	4	3	4	4	2	5	3	4	4	3	4	4	4	3	4	4
1	1	4	1	1	4	3	4	4	3	4	3	4	3.625	3	2	3	3	2	2	2	1	3	2	3	3	2	3	3	3	2	2	2.44444	5	1	3	5	4	2	4	5	4	3	5	3	5	5	4	5	3
1	2	3	2	2	3	1	3	4	5	3	3	5	3.375	3	2	3	2	2	5	5	2	2	3	3	3	2	3	4	2	3	2	2.83333	5	4	2	1	4	5	4	5	4	3	4	5	1	5	5	5	1
3	1	2	2	2	4	4	1	3	4	4	4	5	3.625	2	3	1	3	3	3	3	2	3	3	3	1	2	5	1	2	2	3	2.5	4	4	4	4	3	4	3	3	4	2	3	3	4	3	3	4	3
1	1	1	1	2	3	3	4	5	3	1	4	4	3.375	3	3	3	1	2	2	1	2	1	2	4	3	3	3	2	5	3	3	2.55556	4	2	4	4	5	5	5	4	5	4	5	1	5	4	5	4	1
3	1	3	1	2	4	3	4	4	4	4	4	3	3.75	3	4	3	4	2	2	3	2	3	2	3	1	3	3	3	3	2	3	2.72222	3	3	4	4	3	1	3	3	3	3	2	3	2	4	3	1	2
2	1	3	1	1	4	4	1	3	1	4	3	3	2.875	4	2	3	2	2	2	2	1	2	2	2	2	1	2	3	1	3	3	2.16667	1	4	2	5	4	3	4	4	4	4	4	4	5	3	5	3	3
2	1	3	1	2	3	3	3	3	4	3	4	3	3.25	3	3	2	3	2	2	2	2	2	5	3	3	2	3	3	2	2	3	2.61111	5	2	3	5	3	1	1	3	4	4	4	2	4	4	4	4	3
3	2	2	1	3	4	3	4	4	3	5	4	5	4	3	3	2	3	2	3	3	2	3	3	2	3	3	2	3	3	4	2	2.72222	2	3	2	3	4	5	2	2	3	4	1	4	3	4	4	4	1
3	1	3	1	1	3	4	3	4	4	3	3	3	3.375	4	2	2	2	3	2	2	2	3	1	3	2	1	1	3	2	3	2	2.22222	2	1	4	4	4	3	4	4	3	4	3	3	4	4	3	3	4
2	1	3	2	2	3	4	2	3	3	3	4	3	3.125	2	3	2	2	3	3	5	2	2	1	5	3	3	2	5	2	3	5	2.94444	4	4	4	2	2	1	4	5	5	4	4	4	5	4	3	5	4
2	1	4	1	3	3	3	3	1	4	3	5	3	3.125	3	2	2	2	3	3	2	5	2	4	5	2	2	4	2	3	2	3	2.83333	5	3	3	1	5	4	4	5	4	3	5	3	4	3	1	5	5
2	1	4	1	1	3	4	1	4	1	1	4	3	2.625	3	4	2	5	3	4	1	2	2	1	3	3	3	3	3	3	5	3	2.94444	3	4	3	3	3	3	3	3	2	2	4	3	4	3	3	3	4
2	1	2	1	2	3	3	1	3	3	2	4	3	2.75	5	3	4	1	3	5	1	3	2	2	3	2	3	3	3	2	2	3	2.77778	2	5	1	4	4	5	5	5	5	4	5	4	4	5	4	5	1
3	2	4	1	3	3	4	3	3	3	4	4	3	3.375	3	3	3	2	3	3	3	2	3	2	3	5	2	2	2	2	2	3	2.66667	3	3	5	4	4	3	3	5	4	3	3	3	4	4	4	5	3
2	1	2	2	3	1	4	2	2	4	3	5	3	3	5	3	2	2	3	3	3	2	2	3	1	4	3	5	3	3	3	4	3	3	3	4	4	4	4	3	3	4	3	5	4	5	4	3	3	4
1	2	2	1	2	3	4	4	4	3	4	3	4	3.625	5	3	1	2	2	3	3	2	2	2	2	2	1	3	4	1	3	2	2.38889	4	4	3	5	5	4	1	3	4	5	4	4	2	3	4	3	4
2	1	2	2	3	1	1	4	4	4	3	4	3	3	4	4	5	3	2	3	2	2	3	2	2	3	3	3	5	3	2	2	2.94444	3	3	3	3	4	3	1	4	3	3	3	4	4	3	3	3	4
1	2	1	2	2	4	4	4	3	4	2	4	3	3.5	2	2	2	3	2	2	4	5	2	2	2	3	2	1	2	3	2	1	2.33333	4	4	4	3	2	3	4	3	4	3	4	3	3	3	3	4	3
1	2	2	2	3	3	3	4	3	3	3	3	4	3.25	4	2	4	2	3	2	2	3	2	5	2	3	2	3	3	2	2	2	2.66667	4	5	4	5	5	2	4	3	5	5	4	4	5	5	4	4	5
2	2	2	2	1	4	5	5	5	3	4	4	1	3.875	3	2	2	2	2	3	3	2	4	2	4	3	5	3	2	3	2	2	2.72222	1	5	4	4	2	4	5	4	5	5	3	1	4	5	4	5	4
3	2	4	2	1	1	4	4	4	3	4	3	4	3.375	2	2	3	2	1	3	3	2	3	3	3	3	2	3	3	3	3	4	2.66667	1	4	4	5	3	4	1	5	3	4	5	5	3	5	3	4	4
1	2	4	2	3	1	3	1	4	1	4	3	4	2.625	3	2	2	2	3	4	2	2	2	4	2	2	3	1	3	3	3	2	2.5	4	5	3	1	5	3	4	5	5	1	2	4	4	5	4	3	4
1	2	4	1	1	5	3	3	3	3	5	3	4	3.625	3	2	3	2	3	2	2	2	3	2	2	2	3	1	3	3	2	2	2.33333	5	4	4	5	4	4	4	4	1	1	5	5	4	4	2	2	5
3	2	2	1	1	4	4	4	4	3	3	4	3	3.625	3	2	3	4	2	2	3	5	4	2	3	3	2	3	2	3	5	2	2.94444	2	3	3	4	4	3	4	3	5	4	4	4	4	3	3	3	4
3	1	2	2	3	4	1	4	4	4	3	4	3	3.375	3	2	2	4	2	2	3	3	2	2	2	2	3	3	3	4	2	2	2.55556	4	3	3	3	3	3	4	4	3	2	2	3	5	4	4	4	4
2	2	2	2	1	5	4	3	4	3	4	4	3	3.75	2	2	4	1	3	2	3	2	1	2	3	2	3	2	3	3	1	2	2.27778	4	4	4	5	4	3	4	4	4	5	5	3	4	5	4	4	4
2	1	2	2	2	3	3	3	3	4	3	3	3	3.125	3	2	2	2	3	3	1	2	2	4	3	3	2	2	3	2	3	1	2.38889	1	4	4	4	2	4	4	4	2	3	3	4	4	3	3	3	3
2	2	3	1	3	2	3	4	1	3	4	3	4	3	3	2	2	3	5	2	3	3	2	1	3	3	2	3	4	3	3	4	2.83333	3	4	4	4	3	5	4	4	3	5	1	4	3	5	5	3	5
3	1	4	2	1	4	3	3	5	3	4	3	3	3.5	3	3	3	3	3	3	2	3	4	4	1	3	3	4	3	3	2	4	3	5	4	4	4	5	5	4	4	4	4	4	1	2	5	2	4	5
3	1	3	2	1	4	3	4	3	4	4	3	2	3.375	2	3	5	2	2	2	2	3	3	2	3	3	2	1	1	2	3	2	2.38889	3	3	4	5	4	4	3	1	4	4	4	2	4	1	4	3	5
2	1	3	1	3	1	5	5	2	3	3	4	4	3.375	3	3	2	5	4	3	1	1	4	2	3	2	2	1	2	5	2	3	2.66667	4	5	5	4	3	5	3	5	4	5	5	4	5	1	3	5	2
2	1	4	1	1	4	3	3	3	4	4	3	3	3.375	3	1	4	2	2	2	2	3	1	3	3	2	3	4	1	2	2	3	2.38889	4	4	5	4	4	3	4	5	3	2	4	3	5	4	1	5	5
3	2	1	1	1	1	3	3	4	4	4	4	4	3.375	3	1	3	3	3	3	2	1	3	5	2	3	2	5	4	2	3	3	2.83333	4	2	4	4	2	3	3	1	4	3	4	4	4	4	4	3	1
1	1	2	1	3	4	4	4	3	4	3	4	4	3.75	3	3	2	3	5	4	5	2	2	3	1	2	4	2	3	2	3	2	2.83333	5	2	4	5	5	4	2	5	4	4	5	5	4	5	4	5	1
2	1	2	1	1	3	4	4	4	4	4	4	3	3.75	3	2	4	5	2	3	2	1	3	3	1	3	2	3	2	1	3	3	2.55556	4	5	4	5	3	5	4	4	3	4	5	4	5	4	4	3	5
1	2	3	2	1	4	4	1	4	1	5	1	4	3	2	2	2	3	2	3	3	3	2	3	4	3	4	2	3	2	4	3	2.77778	2	4	1	5	1	5	2	4	5	4	3	3	5	4	4	4	5
3	2	1	1	2	1	4	4	4	4	4	3	4	3.5	3	3	3	3	4	3	3	2	3	4	2	3	2	2	5	3	5	2	3.05556	4	3	4	4	1	3	5	3	4	3	3	3	3	3	4	3	4
2	1	2	2	3	4	4	4	3	4	4	3	3	3.625	3	2	5	4	1	4	4	1	3	3	2	2	5	4	4	2	5	2	3.11111	5	2	5	4	4	3	4	4	4	4	5	2	1	4	5	4	5
2	2	2	1	1	1	3	4	1	4	4	3	3	2.875	2	4	3	3	1	1	2	3	3	2	3	2	2	2	3	3	3	2	2.44444	3	3	2	3	4	2	4	4	4	4	3	4	3	3	4	3	5
2	2	4	1	2	3	4	3	3	1	4	2	4	3	3	2	3	2	2	2	2	2	4	2	4	3	2	3	3	2	3	4	2.66667	4	5	4	5	5	1	4	5	4	4	4	5	5	1	2	1	5
3	1	4	1	3	3	2	3	3	3	2	4	3	2.875	3	2	2	2	3	3	2	2	2	3	1	3	2	3	2	5	5	2	2.61111	2	3	1	3	4	3	5	3	3	3	3	2	2	3	4	3	4
3	2	3	1	1	4	3	3	5	3	3	4	3	3.5	1	3	3	2	2	3	2	2	2	2	2	3	1	2	2	2	4	3	2.27778	4	4	4	4	2	3	5	2	3	3	3	3	4	4	3	2	1
2	1	4	1	3	5	4	3	2	3	4	4	1	3.25	2	2	4	2	3	3	2	2	4	2	2	1	3	2	3	5	2	2	2.55556	3	4	2	3	4	1	4	2	3	4	3	3	3	3	3	3	4
3	1	4	2	1	3	4	2	3	2	4	5	4	3.375	3	3	2	2	3	2	1	2	3	1	3	1	2	5	3	1	2	2	2.27778	4	3	3	4	4	3	3	4	3	2	4	3	4	2	3	4	3
3	1	3	2	3	4	4	4	2	4	4	4	5	3.875	1	2	1	2	2	4	4	2	2	3	5	2	3	1	2	2	3	2	2.38889	4	5	1	1	4	5	4	3	5	5	4	5	5	3	5	5	4
1	2	3	1	2	4	3	1	1	3	3	4	4	2.875	3	2	1	3	5	2	2	1	3	3	2	2	3	2	2	2	2	2	2.33333	4	1	4	3	3	3	3	4	3	3	4	3	4	4	3	2	4
3	1	1	1	3	4	3	3	3	2	4	3	3	3.125	3	2	2	2	3	2	5	3	5	3	3	2	2	2	2	3	1	3	2.66667	4	4	5	1	4	5	4	1	1	4	5	5	4	3	3	4	4
3	2	1	2	1	3	4	5	3	3	3	3	4	3.5	2	2	3	3	3	2	4	2	2	3	3	3	3	3	2	2	2	3	2.61111	4	4	5	2	4	4	4	5	5	5	5	5	3	5	3	5	5
3	2	2	1	3	3	3	3	3	4	3	3	4	3.25	3	1	2	5	2	2	3	3	4	3	3	1	1	2	3	2	2	3	2.5	2	1	3	4	4	4	4	4	3	4	1	1	3	4	3	1	3
2	1	4	2	1	3	4	5	4	5	4	3	4	4	3	2	2	3	3	3	2	2	3	3	2	3	3	2	2	2	2	5	2.61111	3	4	3	4	3	4	5	4	3	3	3	4	2	3	4	4	3
2	2	1	2	3	4	4	3	2	4	3	4	4	3.5	4	3	3	4	3	2	2	3	3	3	2	2	2	3	3	4	2	3	2.83333	3	3	4	3	4	3	3	5	4	3	3	3	5	4	4	3	3
3	2	3	1	2	2	5	4	1	4	4	4	4	3.5	2	2	3	2	3	2	2	4	3	2	2	2	2	4	5	3	3	2	2.66667	2	1	4	4	1	1	2	4	1	3	2	3	4	2	2	3	4
1	2	3	1	3	3	3	2	2	4	4	2	1	2.625	2	2	3	2	2	4	3	2	3	3	5	2	4	3	2	2	2	2	2.66667	3	4	3	4	3	2	4	3	4	3	4	3	4	3	4	3	4
2	2	2	2	2	4	3	3	4	3	1	4	3	3.125	3	2	3	3	2	4	2	3	2	2	2	4	3	2	1	3	3	2	2.55556	3	3	3	3	3	3	3	4	3	4	4	4	3	3	3	3	2
2	1	4	1	3	3	5	3	4	3	4	1	4	3.375	2	2	2	3	2	2	2	3	5	3	2	2	2	2	2	5	4	2	2.61111	5	5	5	4	4	4	5	5	4	4	5	5	1	4	2	4	5
3	2	2	1	2	3	4	2	4	4	4	3	3	3.375	2	2	3	2	3	3	2	5	2	4	3	2	5	5	2	3	3	3	3	4	4	2	4	5	1	1	4	5	4	4	4	2	5	3	4	4
2	1	4	1	3	3	4	3	3	4	1	4	5	3.375	3	4	1	2	2	2	2	3	2	3	1	4	2	2	2	2	5	2	2.44444	2	1	2	4	4	5	4	4	4	3	1	4	3	4	5	4	3
2	2	4	1	2	3	5	5	4	3	3	4	4	3.875	2	3	3	2	2	3	3	2	2	3	3	4	3	2	3	3	1	3	2.61111	4	4	5	3	2	1	4	1	4	1	2	4	3	3	4	4	4
1	2	2	2	2	3	4	3	3	3	2	3	4	3.125	2	2	5	3	2	2	2	2	3	2	2	2	4	4	3	2	3	2	2.61111	3	1	4	4	4	3	4	3	1	3	4	3	3	4	3	4	3
3	1	2	1	2	4	4	3	1	3	3	4	5	3.375	2	3	3	2	2	2	3	3	3	4	2	4	2	3	3	2	3	3	2.72222	4	1	1	4	4	3	4	3	3	4	3	5	1	4	4	3	3
3	2	3	2	1	3	3	3	3	3	3	4	3	3.125	3	4	3	3	3	2	1	2	3	3	3	2	3	3	2	2	2	3	2.61111	3	4	5	4	1	4	1	4	3	1	3	4	4	4	4	4	4
2	2	3	1	2	5	3	3	3	1	3	4	4	3.25	5	5	4	5	2	3	1	1	2	4	3	3	3	3	1	3	3	4	3.05556	3	4	3	2	3	3	3	4	4	4	4	3	3	3	2	3	4
1	1	2	1	1	3	1	5	5	3	1	3	4	3.125	2	3	2	2	2	5	3	5	2	5	3	3	3	3	2	4	2	2	2.94444	1	4	3	4	4	4	3	2	3	3	3	4	3	4	4	4	3
2	2	3	2	2	4	3	3	3	4	3	3	1	3	3	3	2	3	2	3	1	3	1	1	2	3	3	2	3	2	2	2	2.27778	4	5	4	5	3	5	4	4	4	4	2	2	4	4	4	5	4
3	2	3	1	3	3	4	2	3	3	4	4	2	3.125	3	2	2	1	3	3	3	3	3	3	2	3	2	3	2	2	2	2	2.44444	3	3	4	4	4	3	4	3	3	5	3	3	3	4	1	5	5
2	1	3	2	2	3	3	5	4	3	1	3	4	3.25	3	2	3	3	2	4	4	3	3	3	2	3	3	3	2	3	5	3	3	3	1	3	4	4	3	4	1	3	4	3	3	4	1	4	3	4
1	2	4	1	2	4	3	4	1	3	3	3	3	3	2	5	3	5	3	3	3	5	2	5	2	3	4	1	3	3	3	4	3.27778	4	5	4	3	3	4	3	3	3	4	1	2	4	5	3	4	4
2	2	1	2	3	4	4	2	4	3	2	2	4	3.125	1	4	3	3	2	2	2	2	2	3	3	2	2	2	2	3	3	2	2.38889	4	3	1	3	3	4	4	4	3	3	4	3	4	3	3	3	4
2	1	2	2	3	3	4	4	4	3	5	2	4	3.625	2	3	4	3	3	3	2	2	2	2	2	5	3	2	5	2	4	5	3	3	4	4	3	3	4	4	4	3	1	1	3	3	2	2	3	4
3	1	2	1	3	3	2	3	2	4	4	4	4	3.25	3	2	3	3	3	5	4	3	5	4	2	3	4	2	3	5	3	3	3.33333	5	4	5	2	3	5	5	5	5	5	5	5	5	4	4	5	2
2	1	3	1	1	1	3	3	4	5	4	4	4	3.5	3	2	2	4	2	2	2	2	4	3	2	3	2	4	3	3	3	3	2.72222	3	4	1	4	1	4	2	4	4	2	1	4	4	3	3	4	3
2	1	1	1	3	3	4	5	3	2	1	3	4	3.125	3	2	4	5	2	2	3	3	2	5	2	3	1	3	3	3	2	3	2.83333	3	4	4	4	3	3	3	4	3	4	3	2	3	4	4	3	3
3	2	2	1	2	3	4	5	4	4	4	3	4	3.875	2	3	3	3	3	3	2	3	2	2	2	3	3	2	3	3	2	3	2.61111	4	4	3	4	3	5	5	4	4	4	3	3	4	3	4	3	3
1	1	2	2	2	2	3	3	3	1	3	3	3	2.625	3	2	3	3	3	3	3	3	3	2	3	3	3	4	3	2	2	3	2.83333	3	4	3	4	5	3	4	5	4	4	2	4	3	3	3	4	4
1	1	2	2	1	2	4	4	4	3	4	3	3	3.375	3	2	3	3	2	3	2	4	2	2	3	2	2	2	3	3	1	3	2.5	4	4	4	1	1	4	4	4	3	3	3	4	3	3	3	4	1
1	1	2	1	2	4	4	4	4	3	2	3	3	3.375	3	3	3	3	3	4	2	2	4	2	3	3	2	2	3	3	4	2	2.83333	4	3	4	4	4	3	2	3	3	3	1	3	3	3	4	3	3
2	1	3	1	3	3	4	4	3	4	2	3	4	3.375	2	3	4	3	3	2	2	2	2	4	3	3	3	2	1	4	2	2	2.61111	4	5	3	4	4	4	3	4	4	4	3	3	4	4	1	3	1
1	1	3	1	1	3	3	1	3	3	4	3	3	2.875	3	2	3	2	2	3	2	2	2	3	4	2	2	3	3	2	2	3	2.5	3	4	3	4	3	1	3	4	4	3	3	3	4	3	3	4	4
1	1	3	2	2	4	3	4	4	3	3	4	4	3.625	3	2	2	3	2	3	2	3	2	2	3	3	2	3	2	4	2	3	2.55556	3	4	5	3	4	3	1	3	3	4	3	4	3	3	2	2	3
3	1	4	1	2	4	4	4	3	3	3	5	4	3.75	5	4	2	3	3	3	2	3	2	3	4	3	5	3	1	2	3	2	2.94444	1	2	2	1	4	3	4	5	3	4	4	3	2	4	4	3	4
2	2	2	1	2	1	3	4	4	3	5	1	4	3.125	2	3	2	2	2	2	1	2	3	5	1	2	1	3	3	3	3	3	2.38889	3	3	4	3	4	3	3	4	4	4	4	3	2	3	4	3	3
2	2	2	1	2	3	3	3	4	3	4	3	4	3.375	5	2	3	4	2	3	2	3	3	3	3	4	2	2	3	2	2	2	2.77778	5	4	3	4	3	4	4	5	4	3	4	4	5	4	4	3	2
2	2	1	1	3	3	5	3	4	4	2	3	3	3.375	2	3	3	3	1	1	1	3	3	4	2	3	3	1	3	4	1	2	2.38889	4	3	3	4	4	3	3	4	4	5	4	3	1	3	4	4	3
1	1	2	2	2	4	1	3	5	4	4	4	3	3.5	2	3	2	2	2	3	3	3	1	2	3	1	3	2	2	3	2	4	2.38889	4	3	5	4	5	4	4	4	1	4	5	4	1	4	5	5	4
2	1	4	1	3	3	3	3	3	2	4	3	3	3	3	3	3	3	2	3	3	2	2	5	3	5	3	2	2	3	2	5	3	2	3	3	5	4	4	4	1	2	3	3	2	3	2	1	2	1
2	1	4	1	2	3	3	3	3	2	3	3	3	2.875	2	2	3	3	2	2	3	2	2	3	3	3	5	3	3	3	3	3	2.77778	2	5	5	4	5	4	5	5	5	5	1	4	5	4	5	4	4
1	1	2	1	3	2	1	4	4	2	2	4	4	2.875	2	3	2	2	3	2	2	2	3	3	2	2	3	3	3	2	3	2	2.44444	4	3	4	3	3	3	3	3	3	4	3	3	4	4	3	5	1
3	1	2	1	3	3	3	3	4	4	2	3	4	3.25	3	2	3	3	2	1	3	3	2	3	2	3	2	4	3	2	2	3	2.55556	5	4	2	3	4	3	3	3	4	4	4	4	3	4	3	3	4
1	2	4	2	3	4	1	4	3	2	2	3	4	2.875	1	5	2	2	4	2	3	3	2	2	5	2	2	2	3	3	3	2	2.66667	2	5	5	2	5	3	2	4	4	4	5	1	5	4	5	5	5
2	1	1	1	3	3	3	3	3	3	3	5	3	3.25	2	3	3	3	2	3	1	2	5	2	3	5	3	2	2	2	3	3	2.72222	5	4	5	3	3	1	4	2	4	3	4	1	3	4	3	3	3
2	2	4	1	2	4	3	1	3	4	4	5	4	3.5	3	3	3	4	1	3	2	3	2	2	2	2	3	4	2	2	5	3	2.72222	4	4	1	4	4	4	4	3	4	3	4	2	4	3	4	2	4
1	1	1	1	1	3	3	3	3	4	3	4	3	3.25	2	2	4	2	3	3	2	3	2	3	3	2	4	3	3	1	5	1	2.66667	1	2	5	2	4	4	5	4	3	4	5	4	5	4	3	4	5
3	1	2	2	1	1	1	4	3	4	3	3	3	2.75	2	3	2	3	2	2	4	2	3	3	3	2	3	2	4	4	2	2	2.66667	5	5	2	4	5	1	4	4	3	4	3	2	5	4	3	2	5
3	1	1	1	3	2	4	3	3	1	4	4	3	3	2	2	3	3	4	3	2	5	5	3	2	2	3	2	2	2	2	3	2.77778	4	4	4	3	4	5	5	5	3	5	3	4	3	3	2	4	4
2	1	2	2	3	4	4	4	3	3	2	3	4	3.375	3	3	2	5	2	3	3	3	3	3	2	3	1	2	2	3	3	4	2.77778	5	5	4	5	5	3	4	4	5	1	5	4	4	4	4	4	3
3	2	3	2	1	3	3	3	3	4	3	3	3	3.125	3	2	2	3	2	2	1	2	3	3	4	3	2	2	3	2	2	5	2.55556	5	1	5	5	5	4	4	3	5	4	4	4	5	5	4	5	4
2	1	3	2	3	3	3	4	4	3	2	4	3	3.25	2	2	2	3	3	3	4	5	3	2	2	3	2	2	3	3	2	2	2.66667	5	4	4	4	4	1	4	3	2	3	4	3	4	3	3	3	3
1	1	3	2	1	5	4	3	4	3	4	4	5	4	1	2	3	4	3	3	2	1	3	1	3	2	3	4	2	3	2	3	2.5	3	4	3	2	4	4	1	4	2	3	4	2	3	3	3	3	4
3	1	3	1	3	4	4	3	3	3	3	4	1	3.125	2	5	2	2	2	4	2	2	5	3	3	2	2	3	2	3	2	2	2.66667	3	4	5	2	3	4	3	3	2	3	4	3	3	3	3	2	4
3	1	4	2	2	1	3	4	4	1	3	5	5	3.25	2	5	2	3	4	3	2	2	2	1	2	3	3	3	2	2	2	2	2.5	3	4	4	1	4	4	3	4	3	4	3	4	3	4	4	1	4
2	2	4	2	2	3	3	3	4	3	4	4	4	3.5	3	2	3	4	3	3	2	2	3	3	3	2	3	3	3	2	3	2	2.72222	5	5	3	5	4	2	4	4	5	5	4	5	5	3	5	5	4
1	2	2	1	3	4	5	4	5	2	4	2	4	3.75	3	2	3	3	3	3	5	3	2	5	3	3	2	2	3	2	3	2	2.88889	4	5	1	4	4	5	3	5	4	5	5	4	5	5	4	5	5
2	2	1	2	1	5	4	2	4	4	4	4	4	3.875	2	4	2	3	3	4	4	5	2	2	2	3	3	2	3	3	3	3	2.94444	3	4	3	3	3	4	3	3	5	3	4	4	5	5	3	5	4
2	1	2	2	2	3	3	5	3	4	4	4	4	3.75	2	5	2	3	3	2	3	3	1	4	4	3	2	3	2	2	2	4	2.77778	4	3	4	1	3	3	2	4	3	4	3	4	4	4	4	3	4
2	2	4	2	1	3	3	4	4	2	4	4	4	3.5	2	3	2	5	4	2	2	3	2	2	2	3	2	5	1	2	3	3	2.66667	4	4	4	4	4	4	5	5	5	5	4	4	5	5	5	5	4
2	2	2	1	3	4	1	4	4	2	3	4	3	3.125	3	4	2	5	3	3	3	5	3	3	2	2	2	3	2	2	3	3	2.94444	4	4	5	5	4	5	5	4	5	5	5	5	4	5	4	5	4
3	1	2	1	1	4	4	3	3	3	5	3	3	3.5	3	4	5	3	1	2	2	3	2	5	3	2	2	2	4	1	3	2	2.72222	3	3	4	4	3	4	4	1	1	4	4	4	4	4	2	3	4
1	1	4	2	2	3	1	3	4	2	3	3	3	2.75	2	1	2	3	2	3	3	1	2	2	2	2	1	3	1	2	2	3	2.05556	2	5	3	5	3	3	3	4	3	3	4	4	4	5	4	3	3
3	2	3	1	3	3	5	3	2	4	3	4	3	3.375	2	2	3	2	2	3	5	3	2	3	1	5	3	1	2	2	4	1	2.55556	3	4	4	3	3	4	4	4	1	4	4	4	4	3	4	4	4
2	2	3	2	2	4	4	3	4	4	4	3	3	3.625	5	3	2	2	2	3	3	3	1	2	3	1	3	3	3	2	3	2	2.55556	5	4	5	4	5	2	1	4	3	5	5	4	4	4	3	4	4
3	2	1	2	3	4	3	3	4	4	4	4	4	3.75	3	1	3	3	1	3	2	2	3	5	4	2	2	3	2	2	2	2	2.5	3	4	2	2	2	2	1	3	3	4	2	4	4	2	1	4	3
2	1	1	2	2	3	4	4	3	5	2	4	4	3.625	2	3	3	2	2	3	2	3	3	2	4	2	2	2	2	2	3	4	2.55556	4	4	4	4	5	5	3	4	4	1	4	5	4	4	5	5	4
3	1	3	2	1	3	4	4	3	3	4	3	3	3.375	3	2	5	1	2	3	2	3	3	2	2	3	3	2	3	2	4	4	2.72222	5	4	2	1	5	4	5	1	5	4	4	5	5	5	4	5	2
2	2	3	2	1	4	3	3	3	4	4	4	4	3.625	2	3	3	2	3	2	4	1	3	3	3	4	3	3	3	3	2	2	2.72222	2	4	5	2	4	4	3	4	5	4	5	5	3	5	4	4	5
1	1	4	1	3	3	4	4	3	4	3	4	4	3.625	3	3	3	3	3	1	2	3	4	2	3	5	3	3	3	2	2	5	2.94444	3	3	3	3	3	3	3	4	4	4	4	3	5	3	5	4	4
2	2	1	1	3	2	4	4	3	3	5	2	1	3	3	3	1	5	3	5	2	1	2	4	4	4	2	3	2	2	2	4	2.88889	3	4	4	3	4	3	3	3	4	4	3	4	3	4	3	3	3
2	2	2	2	3	2	3	4	3	4	2	5	3	3.25	3	2	2	4	2	2	3	5	2	3	2	3	3	3	2	2	2	3	2.66667	3	3	4	4	3	1	4	3	3	4	4	4	4	4	4	4	4
3	2	2	2	2	3	4	4	4	2	4	4	3	3.5	3	2	5	3	3	3	3	3	3	2	3	3	3	5	3	2	3	3	3.05556	3	3	3	2	3	2	2	4	3	1	2	3	3	3	4	4	3
3	1	3	1	3	4	1	3	4	3	4	4	4	3.375	3	2	3	3	1	3	3	3	2	2	3	2	2	3	2	2	3	2	2.44444	2	5	4	5	5	5	5	4	2	5	4	5	5	5	4	4	4
1	1	1	1	3	5	3	4	4	3	3	4	3	3.625	3	2	3	2	4	2	2	3	2	1	2	2	4	3	2	5	3	2	2.61111	4	4	2	5	5	4	4	5	3	4	5	4	5	5	4	4	2
1	1	4	1	1	3	3	4	5	3	3	5	5	3.875	2	3	2	3	3	4	2	3	2	3	2	1	2	3	4	3	2	5	2.72222	1	4	5	1	1	4	3	4	5	2	3	4	3	4	3	4	4
3	1	4	2	2	3	4	4	5	3	4	3	5	3.875	4	3	2	3	2	3	2	3	1	2	2	3	2	2	3	3	1	2	2.38889	5	5	4	4	4	4	3	5	4	5	4	4	4	5	2	4	3
3	2	2	2	1	4	4	3	4	4	3	3	4	3.625	1	2	4	3	3	4	3	2	3	4	2	2	2	2	2	3	2	3	2.61111	3	4	3	3	3	4	3	5	3	2	3	3	5	3	3	3	3
3	1	4	2	1	4	3	3	3	3	4	4	3	3.375	3	2	2	3	2	2	2	3	1	2	2	2	3	2	3	1	2	2	2.16667	4	4	5	5	5	5	5	5	4	1	4	4	2	4	5	2	4
2	2	4	1	2	3	3	3	4	3	4	3	3	3.25	1	3	2	2	2	3	3	4	3	3	2	4	3	2	3	5	1	1	2.61111	4	4	4	4	3	2	4	4	4	3	4	3	3	2	4	3	4
1	1	1	1	3	3	4	3	4	4	4	3	4	3.625	3	1	3	2	4	5	3	1	2	2	2	2	3	2	2	4	2	2	2.5	5	3	4	3	3	1	1	4	3	3	3	5	5	5	3	5	4
3	2	3	1	3	4	4	3	3	2	3	3	3	3.125	5	3	3	2	2	4	3	2	2	3	3	2	2	3	1	2	3	2	2.61111	4	3	3	1	3	4	3	4	2	3	5	3	3	3	4	3	1
3	1	4	2	1	3	4	5	4	4	2	4	3	3.625	2	5	2	2	3	2	2	4	2	3	4	1	2	3	2	3	3	4	2.72222	4	4	3	4	3	4	3	3	3	4	3	3	4	4	4	3	4
3	1	3	1	1	3	2	3	3	4	3	4	4	3.25	2	3	1	2	2	3	3	3	5	3	1	1	2	2	3	2	3	2	2.38889	4	4	1	4	5	4	4	4	4	1	4	4	5	4	4	4	4
3	1	2	2	3	3	4	4	3	3	3	2	4	3.25	3	3	4	2	4	3	2	2	2	2	2	2	3	2	4	3	2	3	2.66667	4	4	2	2	4	4	3	4	4	3	3	3	1	4	4	4	4
3	2	3	1	3	4	1	4	3	4	4	1	4	3.125	2	2	2	5	2	2	2	5	2	2	5	2	5	2	3	1	3	3	2.77778	5	5	5	3	2	3	5	5	2	4	5	2	5	4	5	1	5
2	2	1	2	1	4	4	4	4	3	4	1	3	3.375	3	3	4	2	2	2	3	3	5	3	1	2	3	2	2	3	2	2	2.61111	3	3	4	4	1	4	3	3	2	5	3	3	3	5	3	2	5
2	2	3	1	1	4	4	3	3	4	5	1	4	3.5	3	2	3	2	3	2	2	3	4	5	5	1	2	1	2	2	2	3	2.61111	5	3	4	4	3	1	5	4	5	4	5	4	4	5	4	5	4
1	1	4	1	2	4	4	4	4	3	4	4	3	3.75	2	3	3	3	2	2	2	1	5	2	2	2	2	3	2	3	3	3	2.5	5	2	4	2	3	4	4	4	2	4	3	2	1	3	4	4	4
3	2	2	2	3	2	3	2	3	4	3	5	3	3.125	3	2	3	2	2	2	3	2	2	3	3	1	2	5	2	2	2	2	2.38889	4	3	3	3	5	3	3	4	4	4	4	4	3	3	3	3	5
1	2	2	1	2	3	4	5	4	3	5	3	4	3.875	1	2	2	3	2	3	3	3	2	3	3	2	2	3	4	3	3	5	2.72222	3	4	4	3	3	4	3	3	3	4	4	4	3	4	4	4	3
1	2	1	1	2	3	5	3	4	3	3	3	4	3.5	3	2	3	3	3	1	3	4	3	2	2	2	2	3	3	2	3	2	2.55556	5	4	3	3	5	5	5	4	3	5	3	4	4	5	4	4	4
2	2	3	2	1	3	3	3	3	4	3	4	4	3.375	3	2	3	3	3	3	3	3	2	3	3	3	5	2	3	5	3	3	3.05556	3	2	5	4	4	5	4	5	5	4	4	5	2	5	5	2	3
3	1	3	2	1	2	2	1	4	4	4	3	4	3	4	3	2	3	2	3	2	5	1	2	2	3	2	3	3	2	1	3	2.55556	1	5	5	2	1	5	4	4	4	5	2	4	4	4	5	4	5
2	1	4	2	1	5	3	3	5	4	3	1	4	3.5	2	3	2	2	2	1	3	3	4	3	3	5	3	2	5	2	5	3	2.94444	4	2	4	3	4	2	3	1	1	4	1	4	5	3	1	4	3
1	1	4	2	3	3	3	1	3	4	2	4	4	3	2	3	5	3	2	2	3	3	3	2	3	3	2	3	4	2	3	3	2.83333	4	4	4	4	4	4	3	4	4	3	1	4	5	1	2	4	4
3	1	1	2	1	4	3	2	3	4	3	4	3	3.25	5	3	4	3	3	4	3	5	1	3	1	2	2	1	2	2	4	3	2.83333	4	4	4	4	3	4	4	3	4	3	3	3	3	3	4	3	4
3	1	3	2	3	1	4	3	2	3	3	3	1	2.5	3	3	4	3	2	3	1	3	3	3	1	1	3	2	2	3	2	2	2.44444	4	1	3	1	4	2	5	4	4	3	4	5	4	3	4	3	4
2	2	4	1	2	3	3	4	3	4	4	1	2	3	1	3	2	2	5	3	3	3	4	2	3	2	3	3	4	3	2	2	2.77778	3	2	3	4	2	4	2	2	4	1	3	4	2	3	3	2	2
1	2	1	2	1	3	3	3	4	4	3	3	1	3	2	2	2	3	5	3	3	3	3	3	2	2	1	2	3	5	4	5	2.94444	4	5	4	4	4	3	4	4	5	1	4	4	3	3	2	3	3
3	1	4	2	1	3	3	1	3	4	3	2	3	2.75	2	2	4	1	2	5	4	2	2	3	2	3	1	2	3	3	3	2	2.55556	5	4	4	4	5	5	4	5	4	4	5	5	4	2	2	5	4
3	2	4	2	2	4	3	5	4	3	1	4	3	3.375	2	3	5	3	3	3	3	2	2	3	3	2	2	2	3	2	4	3	2.77778	3	4	3	3	4	3	3	2	1	4	1	1	4	3	4	4	3
1	2	1	2	3	4	4	3	5	3	4	3	3	3.625	2	4	3	4	3	3	3	2	2	2	2	4	3	3	2	5	4	3	3	3	4	4	5	4	3	3	4	3	3	3	4	4	3	3	5	4
1	1	1	1	1	4	5	4	4	4	4	4	4	4.125	3	3	3	2	2	3	3	3	1	3	3	2	2	3	3	2	1	3	2.5	3	4	4	3	4	3	3	3	2	3	3	4	5	4	2	4	2
1	2	4	1	1	4	2	4	4	3	4	3	4	3.5	3	2	4	3	2	2	2	3	2	3	5	2	3	3	5	3	3	4	3	4	3	3	3	5	2	4	4	3	2	2	3	3	3	3	3	2
3	1	1	1	2	2	4	3	3	3	3	3	2	2.875	3	1	5	2	3	3	3	5	2	3	1	2	2	5	2	2	2	3	2.72222	3	4	4	4	3	3	3	3	4	4	3	4	3	4	4	5	3
1	1	3	1	2	1	2	4	3	4	4	3	4	3.125	2	1	3	1	2	3	3	2	2	3	3	3	4	4	2	2	2	3	2.5	4	4	4	4	4	4	3	4	4	4	4	3	3	3	3	3	4
1	2	4	1	3	4	1	3	4	3	3	3	4	3.125	2	2	2	3	2	1	2	3	3	3	5	2	3	3	4	3	2	2	2.61111	4	3	5	5	5	4	4	5	5	4	5	4	4	5	4	5	1
1	1	4	1	2	4	3	3	4	4	3	3	4	3.5	3	3	2	2	3	4	2	2	4	2	3	4	2	3	2	1	3	1	2.55556	4	3	3	2	3	3	4	5	4	5	3	1	3	5	4	4	4
2	1	3	2	2	4	3	3	4	3	1	1	2	2.625	3	3	3	4	5	2	1	5	3	2	2	2	2	2	2	3	3	2	2.72222	4	4	3	3	3	4	4	2	1	3	4	4	4	4	5	3	3
2	1	2	1	2	4	2	4	3	4	4	1	3	3.125	3	3	2	2	5	3	2	3	2	2	4	5	1	3	3	3	2	3	2.83333	1	4	4	4	3	4	4	4	4	5	3	4	2	4	3	1	3
3	2	4	2	3	1	3	3	4	4	3	4	2	3	2	2	3	3	3	1	5	2	3	2	2	2	2	2	5	3	4	4	2.77778	3	4	3	3	4	1	3	3	3	4	4	3	2	1	3	4	3
2	2	1	1	1	3	4	5	5	5	4	4	3	4.125	3	1	3	4	3	3	4	3	3	3	5	1	3	1	2	2	2	4	2.77778	3	3	3	3	3	5	1	3	3	2	3	4	5	1	3	3	1
2	1	2	2	3	4	3	4	3	1	4	4	3	3.25	1	2	3	3	2	1	1	2	3	3	2	2	3	2	2	2	3	3	2.22222	4	5	4	4	4	4	5	4	4	4	4	5	4	1	4	4	5
1	1	4	2	2	5	3	4	4	4	3	4	3	3.75	2	2	2	1	2	2	2	2	1	3	4	2	3	3	3	2	2	2	2.22222	1	4	3	4	3	4	2	3	3	3	4	3	3	4	4	3	3
2	1	2	1	3	3	3	1	3	3	4	4	3	3	3	3	3	1	3	2	2	3	3	3	5	3	2	5	2	4	3	2	2.88889	4	3	1	3	3	3	4	2	3	3	1	3	3	3	3	3	3
1	1	2	1	3	1	4	3	3	4	4	3	4	3.25	2	3	2	3	3	2	3	2	3	2	3	3	2	2	2	2	2	1	2.33333	2	3	4	3	3	1	3	2	4	4	5	3	4	3	3	1	4
3	2	4	2	1	4	3	3	3	4	3	4	4	3.5	2	3	2	2	1	2	2	2	3	3	2	2	2	2	4	2	2	4	2.33333	4	4	3	5	3	4	4	4	3	4	3	4	3	4	4	3	3
3	1	3	1	3	3	3	1	4	4	3	5	4	3.375	1	2	2	3	4	2	4	4	3	5	3	2	1	3	3	2	1	2	2.61111	3	3	4	4	3	4	3	4	4	4	4	4	4	3	4	3	4
3	1	3	2	2	4	5	3	2	4	4	3	4	3.625	2	2	2	2	2	3	2	2	3	4	3	5	2	4	1	2	2	1	2.44444	2	5	5	4	4	1	4	5	5	5	4	5	4	3	4	4	2
3	1	3	2	3	5	4	3	3	3	4	3	2	3.375	3	3	1	3	3	3	2	3	3	3	2	2	3	3	3	2	3	2	2.61111	3	4	4	3	4	4	3	3	4	4	3	4	3	2	4	4	4
1	2	1	1	2	4	4	3	3	1	3	2	4	3	5	3	2	1	2	1	2	5	3	3	3	3	2	2	3	3	3	2	2.66667	2	4	5	5	4	1	5	1	3	4	5	4	4	1	4	4	4
2	2	4	1	1	3	1	3	4	5	5	3	4	3.5	3	3	2	2	3	2	2	5	5	5	2	2	2	5	2	5	3	2	3.05556	5	3	3	3	3	4	4	4	3	3	5	3	3	3	3	3	1
3	2	3	2	3	2	3	4	1	4	4	2	4	3	4	2	2	3	3	5	2	3	3	4	3	3	3	3	3	3	3	3	3.05556	4	3	4	3	3	3	2	3	4	4	4	4	4	3	3	4	4
3	1	3	1	1	5	1	3	5	1	4	4	4	3.375	3	4	2	2	3	3	3	2	2	5	3	3	2	2	1	2	2	2	2.55556	3	3	2	3	1	4	4	4	3	4	4	3	3	3	4	4	3
3	1	4	1	3	3	2	3	3	3	5	3	4	3.25	2	3	1	3	2	3	2	3	3	2	4	4	3	3	3	3	3	4	2.83333	1	1	3	4	4	3	4	3	4	2	3	4	3	4	2	3	4
2	1	3	2	3	3	4	4	3	4	3	3	4	3.5	2	2	2	3	3	2	2	2	3	2	3	2	2	2	3	2	2	1	2.22222	4	3	5	4	4	3	3	1	3	4	4	3	4	4	3	1	3
1	1	4	1	1	1	3	3	2	1	3	4	3	2.5	3	4	3	3	4	4	2	4	3	4	3	4	3	3	4	3	3	3	3.33333	2	5	3	3	3	3	3	3	3	3	2	3	3	3	3	5	2
3	2	1	1	1	3	1	2	2	2	3	3	3	2.375	4	3	2	4	2	3	3	4	5	4	4	3	4	2	4	4	4	3	3.44444	3	2	2	3	2	2	2	2	2	2	2	2	2	5	5	5	3
1	2	4	2	3	3	3	2	4	2	3	3	5	3.125	4	1	3	3	3	2	5	5	3	3	3	4	3	3	4	3	5	4	3.38889	3	4	2	1	3	2	2	3	2	1	3	3	3	1	2	3	3
3	2	2	1	3	1	3	3	2	3	2	3	2	2.375	3	3	3	4	4	5	2	4	3	4	3	2	4	3	4	3	2	3	3.27778	2	2	3	4	2	3	3	2	2	3	1	1	4	2	1	3	2
3	1	2	1	2	3	2	2	3	2	3	2	2	2.375	4	3	5	5	4	4	3	4	4	4	4	4	3	3	4	2	1	4	3.61111	3	3	3	3	2	2	2	4	2	3	2	4	2	4	3	2	3
3	1	2	2	3	2	2	2	2	2	2	2	2	2	4	3	4	4	4	2	4	3	4	3	4	4	3	1	3	4	3	1	3.22222	5	3	2	1	3	2	3	2	4	2	2	2	2	2	1	2	3
1	1	4	1	2	5	2	3	3	2	1	3	2	2.625	3	3	3	4	3	3	4	3	4	1	3	3	3	3	3	5	3	4	3.22222	5	3	3	2	2	2	2	2	3	3	2	2	5	3	3	2	1
1	1	1	2	2	3	2	2	1	2	5	3	3	2.625	4	3	3	3	2	4	3	3	3	4	3	4	4	3	4	3	5	3	3.38889	3	3	5	3	1	2	5	4	3	2	1	3	3	5	3	3	2
1	2	4	1	1	2	1	4	3	2	1	4	4	2.625	3	3	4	3	3	4	3	4	2	4	4	3	3	3	3	3	2	4	3.22222	3	1	3	2	1	5	5	3	2	2	3	2	3	3	2	3	2
2	2	4	2	2	1	3	2	4	2	3	3	2	2.5	4	3	4	4	4	4	3	4	3	3	5	4	2	4	3	1	1	4	3.33333	5	2	5	3	2	3	1	2	3	3	3	3	3	3	3	2	2
3	2	2	1	2	3	3	3	3	3	3	5	5	3.5	3	5	3	4	3	5	1	3	4	4	5	3	4	4	3	1	5	5	3.61111	3	2	3	1	3	3	2	2	2	4	1	5	3	2	3	3	3
1	2	3	1	3	2	2	2	2	3	3	3	3	2.5	4	3	4	3	4	4	1	4	3	3	4	3	3	2	4	4	4	4	3.38889	4	3	3	3	3	2	3	2	2	4	2	3	3	2	1	1	3
1	2	2	1	3	5	2	3	3	2	3	3	3	3	3	3	4	5	4	4	3	3	2	4	1	3	4	4	1	4	3	3	3.22222	3	5	2	2	3	1	2	5	3	1	2	3	4	3	3	2	2
3	2	3	1	3	5	3	4	2	3	3	1	3	3	3	4	4	3	4	3	3	3	3	1	4	3	4	4	4	3	3	3	3.27778	2	2	2	2	2	3	2	1	3	2	2	2	3	2	3	2	1
2	2	3	1	2	2	3	5	2	2	2	3	2	2.625	1	4	4	4	3	4	4	2	3	3	3	1	3	3	4	4	4	3	3.16667	3	5	2	2	1	3	3	3	3	5	3	2	2	3	2	4	3
2	2	4	1	3	3	2	2	3	1	3	3	3	2.5	4	4	3	4	4	3	4	3	2	4	3	3	3	4	3	5	1	4	3.38889	3	2	3	3	1	3	3	2	3	2	3	3	2	2	3	4	3
3	2	4	2	2	3	3	3	3	5	2	3	3	3.125	4	5	4	1	4	1	4	3	3	3	4	4	3	3	4	4	3	3	3.33333	2	3	1	3	5	3	4	2	3	5	5	2	5	3	2	1	4
3	2	3	2	1	2	2	4	4	3	2	3	1	2.625	4	3	2	4	1	4	4	3	1	4	3	4	3	3	2	3	4	4	3.11111	1	3	2	2	3	2	2	2	2	2	2	3	2	2	3	3	5
2	1	3	1	2	4	3	2	2	4	2	2	5	3	3	4	3	4	3	4	4	4	3	2	1	3	2	4	1	3	3	4	3.05556	3	3	4	2	2	2	3	2	3	2	2	4	3	2	2	3	3
3	2	1	1	3	2	2	4	3	2	2	2	1	2.25	4	3	3	4	3	3	3	4	3	4	3	4	5	3	2	3	2	5	3.38889	3	1	2	3	4	2	5	4	3	2	2	3	3	2	5	3	3
2	1	3	2	3	5	5	2	2	4	5	2	3	3.5	4	3	3	3	3	4	3	3	4	3	4	4	4	4	3	3	4	4	3.5	2	3	2	2	3	3	3	2	2	3	2	5	2	3	3	3	5
1	2	3	1	2	3	3	3	2	3	3	3	3	2.875	4	3	2	3	4	3	3	4	4	1	5	2	4	4	5	4	3	5	3.5	1	3	2	3	2	2	3	3	5	2	2	2	2	3	3	2	3
3	2	3	2	2	2	3	2	2	2	2	2	2	2.125	1	3	2	2	3	3	3	2	1	4	4	4	4	4	4	5	4	3	3.11111	3	3	3	2	2	2	3	4	3	3	3	2	1	3	4	3	3
2	2	3	1	3	2	5	3	3	1	2	3	3	2.75	3	3	4	3	3	3	5	3	3	3	4	4	4	3	4	4	4	2	3.44444	2	1	2	3	3	2	3	5	2	5	5	3	1	2	3	2	2
2	2	1	1	1	5	3	3	2	3	5	2	1	3	4	3	4	4	5	2	2	3	3	3	4	4	4	3	4	2	3	4	3.38889	2	3	2	2	3	2	2	1	5	3	3	2	2	2	3	3	3
1	1	2	2	1	2	2	2	2	2	3	4	1	2.25	2	4	4	1	4	4	4	1	5	4	3	5	4	4	3	3	4	3	3.44444	2	2	2	3	1	2	3	2	2	3	2	2	3	2	2	2	3
3	1	2	2	1	3	2	3	3	3	2	3	4	2.875	3	3	4	4	4	2	3	3	4	4	3	3	5	3	3	3	4	4	3.44444	3	2	5	3	2	3	2	2	2	2	2	3	1	4	3	3	2
2	2	1	1	1	2	3	2	3	5	4	2	2	2.875	4	3	3	4	4	3	3	4	3	2	3	2	1	3	4	3	3	3	3.05556	2	2	2	2	2	2	2	2	3	3	2	3	2	3	5	4	5
3	2	3	1	2	3	2	3	3	3	2	2	1	2.375	4	4	4	4	3	4	3	4	2	1	3	3	3	1	3	3	3	4	3.11111	3	3	2	2	2	5	2	3	3	5	3	5	2	3	3	2	3
3	1	4	1	3	3	3	3	3	3	4	5	3	3.375	4	4	3	3	4	3	3	4	4	3	3	4	4	4	4	4	4	4	3.66667	2	3	3	2	3	4	3	4	2	2	2	1	2	2	3	5	2
3	2	2	1	3	2	2	1	2	3	5	3	3	2.625	4	4	4	1	4	3	3	4	4	4	3	3	5	3	1	4	4	4	3.44444	1	2	2	2	1	1	2	4	1	2	2	1	2	2	2	3	2
1	2	3	2	2	2	3	2	3	2	3	3	3	2.625	4	3	3	4	1	5	4	4	4	3	4	3	4	4	3	3	4	3	3.5	5	2	3	4	2	3	2	1	5	3	3	1	1	3	2	4	3
1	2	3	2	3	3	2	2	3	2	3	3	5	2.875	3	2	1	3	3	1	4	1	4	4	3	3	3	5	3	5	4	3	3.05556	2	1	1	1	1	3	2	2	2	1	1	2	2	1	1	2	1
1	1	4	2	3	3	3	1	3	3	3	2	3	2.625	3	3	3	4	4	4	3	3	4	3	1	4	3	4	4	4	3	2	3.27778	2	1	1	1	2	2	5	3	2	1	1	2	1	2	2	2	1
2	1	4	1	3	2	3	3	3	4	1	2	3	2.625	3	3	2	3	3	3	4	4	3	1	4	3	3	4	3	4	4	3	3.16667	2	1	4	1	2	2	3	4	5	4	1	3	4	1	2	4	1
2	2	1	1	1	3	2	3	5	4	5	3	3	3.5	4	3	4	3	1	3	3	4	3	4	3	3	2	3	3	4	4	3	3.16667	2	2	2	1	1	2	2	1	1	1	2	2	2	5	2	5	1
1	1	4	1	2	3	3	2	3	2	2	3	1	2.375	4	4	4	4	3	4	3	1	4	3	4	3	3	3	3	1	4	4	3.27778	2	2	3	3	2	4	3	4	4	2	3	4	2	3	5	2	1
1	2	1	2	3	4	3	3	2	2	1	3	2	2.5	4	4	3	4	3	3	3	4	5	4	3	3	4	4	3	4	5	4	3.72222	1	3	2	2	3	3	4	5	1	2	2	3	4	2	2	2	2
2	1	1	1	1	3	3	2	3	2	2	3	3	2.625	4	4	1	4	4	4	1	4	4	4	3	2	4	3	3	3	5	3	3.33333	3	5	2	5	5	2	2	2	2	5	3	1	3	1	2	2	2
2	1	1	1	2	1	2	2	3	2	4	2	4	2.5	2	4	3	4	4	4	3	4	4	5	4	4	4	4	4	3	4	3	3.72222	3	3	3	1	2	2	5	2	3	3	3	2	3	2	2	2	3
1	2	1	2	1	2	3	2	2	3	2	2	3	2.375	2	4	4	3	3	4	3	3	4	3	2	3	3	4	4	3	3	3	3.22222	5	2	3	4	2	3	3	2	5	1	1	5	3	5	3	2	3
3	1	1	2	2	5	2	2	3	5	4	3	3	3.375	4	4	4	1	4	3	3	5	4	3	3	3	1	3	4	4	3	4	3.33333	3	3	1	3	3	2	2	3	1	3	2	3	2	2	3	2	3
1	1	4	2	2	4	2	2	3	2	2	2	5	2.75	3	3	3	3	3	3	3	4	3	3	4	4	4	4	4	4	4	2	3.38889	2	3	2	3	2	2	2	4	2	5	2	5	3	3	2	3	2
1	2	1	1	1	5	2	3	4	2	2	3	1	2.75	3	3	4	1	4	4	3	4	1	3	2	3	3	3	1	4	3	3	2.88889	2	2	5	3	3	3	3	2	3	2	2	4	3	3	3	2	3
2	2	2	2	1	3	4	4	2	4	2	5	2	3.25	4	3	4	3	4	3	3	5	1	3	3	4	3	5	4	4	4	4	3.55556	2	2	3	5	2	3	2	2	2	2	4	2	3	5	3	2	2
2	1	3	2	2	3	2	2	2	2	3	2	3	2.375	4	4	3	3	3	2	4	3	3	3	2	4	4	3	3	3	3	3	3.16667	4	3	2	4	1	3	2	4	2	2	1	1	2	4	2	3	3
1	1	2	2	1	3	3	3	2	3	3	3	2	2.75	4	4	4	4	3	3	4	4	4	3	3	3	4	4	3	3	3	4	3.55556	4	2	2	2	4	5	2	2	2	2	5	3	2	3	3	3	2
3	2	3	1	2	4	3	2	3	3	3	2	3	2.875	3	4	4	3	3	4	1	2	3	4	4	4	3	2	4	3	3	3	3.16667	3	1	5	1	2	2	5	1	1	2	2	2	5	4	3	2	2
1	2	4	1	2	3	5	3	2	5	2	3	3	3.25	3	4	4	3	1	4	4	4	4	3	4	3	3	3	3	4	4	3	3.38889	3	2	2	1	2	1	1	2	1	4	2	3	1	4	2	1	1
1	2	2	2	3	4	2	2	2	3	3	3	4	2.875	4	3	3	3	3	3	3	4	5	3	3	3	4	4	4	3	2	3	3.33333	2	4	1	1	1	2	2	2	1	1	1	2	1	3	1	4	1
3	2	2	1	3	2	1	3	3	3	2	3	3	2.5	3	4	4	3	3	1	4	3	3	4	2	3	4	4	3	5	4	3	3.33333	2	2	3	3	2	3	2	2	1	3	4	3	1	2	4	3	2
3	1	1	2	1	3	2	4	4	3	2	3	3	3	3	4	2	4	4	4	4	4	4	4	4	3	4	3	4	4	1	3	3.5	3	5	5	3	3	3	2	2	3	2	2	2	2	2	3	1	3
1	1	3	1	3	5	3	2	3	3	5	3	4	3.5	3	3	4	3	4	3	5	4	5	3	4	1	1	3	4	2	4	3	3.27778	2	2	3	3	3	3	2	2	4	5	2	2	2	3	3	3	3
3	2	1	2	2	2	3	1	2	2	2	3	3	2.25	4	3	3	4	4	5	5	3	3	3	4	4	2	2	4	4	3	2	3.44444	3	1	4	3	3	2	1	3	3	3	3	3	2	2	2	3	3
3	1	2	1	3	4	2	3	5	3	3	3	3	3.25	4	4	4	1	4	5	4	5	1	2	3	4	4	3	4	4	4	3	3.5	2	2	2	4	4	2	3	3	2	1	2	2	1	2	1	4	3
2	2	2	2	3	2	3	1	2	2	2	3	2	2.125	3	4	3	3	1	3	1	4	3	4	4	3	4	1	4	3	4	3	3.05556	3	2	3	2	5	3	4	2	2	2	3	2	3	5	2	3	3
3	1	2	2	2	3	4	2	2	3	2	2	4	2.75	4	4	4	3	4	4	4	4	4	4	1	1	3	3	4	4	3	3	3.38889	3	3	2	3	3	2	2	3	5	4	2	3	3	2	2	3	3
1	1	3	1	3	3	2	5	2	4	4	1	3	3	4	4	2	4	3	4	4	3	5	3	3	4	1	4	3	4	4	5	3.55556	1	4	2	2	2	5	2	4	5	1	3	1	1	4	1	1	1
3	2	2	2	2	1	3	3	2	1	2	3	2	2.125	4	2	3	3	3	3	4	4	3	3	2	1	3	3	4	4	3	4	3.11111	5	2	2	1	1	1	1	1	2	2	1	3	1	3	2	2	1
3	1	4	2	3	2	2	2	3	2	2	2	2	2.125	4	3	4	4	4	4	3	4	3	4	4	5	1	3	3	3	4	2	3.44444	4	2	4	3	2	5	3	3	2	2	5	2	2	2	1	3	5
2	1	3	1	1	3	3	1	3	3	2	2	2	2.375	5	2	5	4	3	3	4	3	4	3	1	3	3	4	3	4	3	5	3.44444	3	1	3	2	3	2	2	2	1	3	3	2	2	3	3	2	3
2	1	1	1	1	3	2	3	2	3	3	2	2	2.5	3	4	4	3	4	4	3	3	3	4	3	4	3	4	4	3	2	4	3.44444	2	2	3	3	3	3	3	3	2	4	1	2	1	3	3	2	1
1	2	3	1	3	2	2	5	2	3	1	3	1	2.375	1	4	3	2	5	4	4	4	4	4	5	3	4	3	4	5	4	5	3.77778	2	2	5	2	1	3	3	1	3	3	3	3	2	5	2	2	3
2	2	1	1	3	2	2	2	3	2	2	2	2	2.125	4	1	4	3	4	2	3	4	3	3	2	3	3	4	4	3	4	3	3.16667	2	3	3	2	2	3	2	3	3	3	3	5	4	3	3	4	2
2	1	2	1	1	2	4	2	3	4	2	3	2	2.75	4	4	5	5	4	1	3	3	4	1	3	3	4	4	3	3	4	4	3.44444	3	4	2	3	5	3	4	2	2	2	3	2	4	3	3	3	1
2	1	2	1	3	2	2	4	2	3	2	2	4	2.625	4	4	4	3	4	3	4	3	4	1	4	4	2	3	4	3	3	1	3.22222	2	3	3	2	2	3	4	2	2	2	3	3	2	2	2	3	3
2	1	1	1	3	3	2	3	3	3	2	3	3	2.75	3	3	4	4	4	3	4	4	4	4	3	3	3	3	4	3	3	3	3.44444	2	2	2	2	2	3	2	3	2	5	2	2	3	3	3	3	4
1	1	2	1	1	3	2	3	3	2	3	5	2	2.875	3	4	3	4	3	3	3	2	4	3	3	3	2	3	4	2	3	3	3.05556	3	3	3	2	2	2	1	3	3	3	4	2	2	2	1	2	4
1	2	2	1	3	2	3	2	3	2	3	1	2	2.25	3	4	5	4	3	3	3	4	3	4	3	4	4	4	1	3	3	3	3.38889	3	3	2	2	2	1	1	3	3	2	1	3	3	2	2	3	3
1	2	1	1	3	2	4	2	2	4	3	2	3	2.75	3	2	3	4	3	4	4	3	4	4	3	5	3	3	3	4	4	4	3.5	3	1	2	2	1	2	3	3	2	2	3	3	3	2	2	5	2
3	2	1	1	1	2	3	3	4	2	3	3	2	2.75	4	3	4	5	1	3	2	4	1	3	4	4	3	3	3	3	2	4	3.11111	3	2	2	3	2	1	3	4	5	2	4	3	5	5	2	3	2
2	1	4	2	2	2	5	2	2	3	2	2	2	2.5	2	4	4	4	3	4	3	3	3	4	4	3	3	3	3	3	4	4	3.38889	3	3	3	2	3	2	2	3	3	3	2	2	3	2	1	3	2
2	2	4	2	3	2	3	4	3	5	3	2	2	3	3	3	3	4	4	5	3	4	4	4	4	4	3	5	3	4	5	3	3.77778	2	1	2	1	1	4	4	1	1	3	2	2	1	2	2	2	2
2	1	1	2	2	3	2	2	5	3	2	2	2	2.625	4	5	3	4	1	3	3	3	4	3	4	1	2	4	4	2	5	4	3.27778	3	3	3	2	2	1	4	3	3	2	2	2	2	3	3	3	2
2	2	2	1	1	1	4	3	2	2	3	2	2	2.375	3	3	4	3	5	4	3	4	4	4	3	4	1	3	3	3	3	1	3.22222	1	5	4	1	2	5	1	4	1	2	1	1	2	2	2	2	2
1	1	1	1	3	3	3	2	3	3	2	2	3	2.625	4	4	3	3	4	3	4	4	4	3	3	1	3	4	4	4	3	3	3.38889	2	2	2	5	3	2	3	2	2	2	3	2	3	3	5	1	2
3	2	2	1	1	4	3	2	2	3	3	3	3	2.875	3	4	5	4	1	4	5	2	4	4	4	4	3	3	4	3	3	1	3.38889	1	3	2	3	4	2	2	5	3	3	4	2	3	2	3	3	3
2	2	1	1	1	2	5	3	5	3	2	3	2	3.125	4	3	3	5	4	3	4	2	3	1	3	3	4	3	1	3	4	5	3.22222	2	3	3	2	2	1	2	3	2	1	2	3	4	3	3	2	2
3	2	2	1	1	3	3	2	5	3	2	5	5	3.5	4	4	4	3	3	2	3	3	4	4	5	4	3	3	3	4	4	4	3.55556	3	1	4	2	1	4	2	2	3	2	4	2	2	3	2	4	2
3	1	2	2	2	3	2	1	2	3	3	5	4	2.875	3	3	4	5	4	5	3	3	4	4	4	2	3	3	3	4	1	4	3.44444	3	4	3	3	4	3	2	4	3	3	3	1	3	1	2	2	2
1	2	4	2	1	2	2	2	2	5	3	3	2	2.625	4	4	4	4	3	3	3	4	4	3	3	3	4	3	4	4	4	4	3.61111	5	2	3	2	3	2	2	2	3	1	3	3	3	3	1	5	3
2	2	1	1	3	1	2	2	2	4	2	2	3	2.25	4	3	3	4	3	2	2	4	2	3	4	3	4	4	5	3	4	4	3.38889	5	2	3	1	2	1	2	1	3	2	1	5	2	4	1	3	1
3	1	3	1	1	4	3	2	2	2	2	4	3	2.75	3	4	4	3	3	1	3	4	3	2	4	3	2	4	3	3	3	4	3.11111	4	2	2	2	2	3	3	2	2	5	2	2	2	2	2	2	1
2	2	4	1	2	3	2	3	3	2	3	5	2	2.875	3	4	3	4	4	3	4	2	3	4	3	3	4	3	2	3	4	4	3.33333	3	3	3	3	2	3	5	3	3	2	5	1	2	5	2	2	3
3	2	2	2	3	3	3	4	3	3	5	2	2	3.125	5	2	3	3	4	4	3	4	4	3	3	3	4	4	4	1	3	3	3.33333	3	2	4	2	2	3	2	2	2	3	3	1	1	2	2	2	3
2	1	1	1	1	3	3	2	4	3	3	2	3	2.875	4	3	4	4	4	3	3	3	3	4	4	4	5	3	4	3	3	3	3.55556	3	2	2	3	5	4	3	3	3	3	4	3	3	2	2	2	3
2	1	4	1	1	1	1	3	2	3	5	2	3	2.5	3	5	4	4	3	1	4	3	4	4	5	3	1	4	4	5	3	4	3.55556	2	2	3	2	3	3	5	3	2	2	3	1	2	3	2	2	2
3	1	3	1	1	2	2	3	2	2	1	2	3	2.125	1	4	4	3	4	4	3	3	4	4	4	3	4	4	4	4	1	4	3.44444	1	3	2	5	5	2	3	3	3	3	2	2	2	2	1	2	2
2	2	4	2	2	3	2	5	2	4	3	2	2	2.875	2	3	4	5	3	4	4	2	4	4	4	3	3	2	4	4	4	3	3.44444	3	5	3	2	2	3	1	2	2	3	4	2	2	3	3	3	2
3	2	1	1	1	2	2	3	2	2	2	3	1	2.125	5	5	4	3	4	3	4	3	3	3	4	3	4	3	3	3	4	4	3.61111	1	3	3	1	1	3	2	4	1	3	2	3	3	2	2	3	2
1	2	4	1	1	4	3	5	3	3	2	3	2	3.125	1	4	4	4	3	3	3	3	4	4	4	3	3	2	1	4	4	3	3.16667	5	2	4	5	3	3	2	3	2	3	3	3	2	2	1	3	2
3	1	1	2	3	2	4	3	2	4	2	3	2	2.75	3	4	4	5	3	4	3	3	4	4	4	4	3	1	2	1	3	4	3.27778	1	1	1	1	2	2	1	1	2	1	1	3	1	2	1	2	1
1	2	3	1	3	2	1	3	3	5	2	3	2	2.625	4	2	3	4	3	3	4	3	4	3	3	4	3	3	3	3	4	2	3.22222	2	3	3	3	3	3	3	5	2	5	3	2	3	3	3	2	3
1	2	2	2	1	3	5	3	4	2	4	3	3	3.375	4	4	3	4	3	4	4	3	4	3	3	4	4	3	5	3	5	3	3.66667	3	5	5	4	3	5	2	2	2	2	2	2	5	2	3	2	2
2	1	3	1	1	3	2	3	2	2	2	2	3	2.375	4	3	3	4	4	3	3	4	3	3	3	3	4	4	3	2	3	4	3.33333	5	3	3	2	3	3	3	3	2	3	2	3	2	4	2	2	1
2	2	4	2	2	2	3	3	3	3	2	4	3	2.875	5	2	1	4	2	3	4	3	4	3	4	3	4	4	3	4	3	4	3.33333	3	2	3	3	4	3	1	2	3	2	5	3	2	3	2	3	3
2	1	3	2	3	5	1	3	3	5	2	3	2	3	4	4	4	3	4	3	4	2	4	4	3	2	3	1	4	4	4	3	3.33333	2	5	2	4	3	2	3	2	3	4	3	2	3	2	3	2	3
2	2	4	2	3	2	3	3	1	3	3	3	4	2.75	3	3	1	4	3	4	2	4	3	3	4	2	3	3	3	3	4	3	3.05556	3	3	2	2	4	5	1	3	2	3	3	2	4	5	3	3	3
3	1	2	1	2	3	1	2	3	3	3	3	2	2.5	3	4	1	1	5	3	4	4	5	3	4	3	5	1	4	3	3	4	3.33333	2	2	2	3	2	2	3	2	2	2	3	2	3	3	1	2	2
1	1	4	1	1	5	3	5	2	4	4	2	2	3.375	4	3	3	5	3	1	5	4	3	1	3	3	3	3	4	5	3	4	3.33333	2	3	3	3	4	4	3	2	3	3	5	3	2	5	2	3	2
1	2	2	2	1	2	2	2	3	2	1	3	3	2.25	4	3	2	3	3	3	4	1	4	4	3	2	4	3	4	3	4	4	3.22222	2	3	3	2	3	2	2	3	2	2	3	5	2	2	3	2	4
3	1	1	1	2	2	2	5	2	2	2	3	3	2.625	4	3	1	3	4	2	3	3	4	5	3	4	3	4	3	2	4	3	3.22222	5	5	2	2	3	1	3	2	5	2	2	3	2	1	3	1	2
3	1	3	2	3	2	4	3	5	3	1	2	2	2.75	4	1	4	1	3	5	3	3	3	4	4	4	3	3	3	4	4	3	3.27778	2	3	3	3	2	2	2	2	2	1	2	3	3	3	3	2	2
2	1	3	1	1	3	2	2	2	2	1	3	3	2.25	4	3	4	4	3	1	4	3	3	4	3	4	3	3	3	4	4	4	3.38889	3	3	3	2	2	3	2	1	2	3	5	3	2	2	2	2	2
1	2	4	2	2	2	2	2	2	3	3	2	2	2.25	3	3	4	4	4	4	4	4	2	3	3	3	3	4	5	4	3	4	3.55556	2	2	5	3	3	4	2	2	2	2	2	3	4	3	1	2	2
1	1	4	1	2	2	2	2	3	3	2	2	2	2.25	3	3	3	3	2	4	3	3	4	3	3	2	3	4	3	3	3	3	3.05556	1	4	2	1	2	1	1	1	4	2	3	1	1	2	1	5	2
2	2	1	1	1	3	2	3	2	1	3	1	3	2.25	4	3	5	4	4	4	3	3	4	3	5	1	3	4	4	2	3	3	3.44444	4	2	3	2	2	1	3	3	3	3	2	3	5	2	3	3	2
3	2	3	1	3	2	3	3	2	3	3	2	3	2.625	4	4	3	4	4	4	4	4	1	4	3	5	4	1	3	4	3	4	3.5	1	2	2	2	2	2	2	2	3	3	2	3	3	5	3	2	1
2	1	3	1	1	3	3	3	3	2	2	3	3	2.75	1	4	3	3	3	4	3	2	4	3	4	3	1	4	3	4	1	5	3.05556	2	2	3	2	2	2	3	3	3	3	5	2	2	3	3	2	2
1	2	1	1	2	2	3	1	2	2	3	2	2	2.125	4	4	2	3	4	3	3	4	4	4	4	3	2	3	4	3	4	3	3.38889	2	3	2	2	3	3	3	2	3	3	1	2	3	1	3	2	5
2	1	4	1	1	3	2	2	3	2	3	2	3	2.5	4	3	4	2	3	3	5	4	4	2	4	4	3	4	3	4	3	4	3.5	5	3	3	2	2	2	2	4	3	2	2	3	3	2	2	3	2
3	2	1	1	3	3	2	5	3	3	3	3	2	3	3	3	4	3	3	3	4	3	4	3	3	3	4	4	5	3	3	3	3.38889	2	5	2	2	3	2	3	3	3	3	3	3	2	3	2	2	2
3	2	1	1	3	5	3	2	3	2	2	2	3	2.75	3	3	3	3	1	3	5	5	3	3	3	3	4	3	4	3	4	3	3.27778	2	3	2	1	3	3	2	2	2	4	3	2	4	2	3	2	2
3	1	2	1	2	1	3	3	3	2	4	2	2	2.5	4	3	4	3	4	3	3	4	4	4	4	4	3	4	3	4	3	4	3.61111	3	3	3	2	5	2	1	2	3	3	3	2	2	2	2	2	4
3	2	1	1	1	2	2	4	2	5	3	3	2	2.875	3	4	3	4	4	3	4	3	1	4	2	1	4	3	3	4	3	3	3.11111	2	4	3	2	2	2	4	3	3	5	2	2	2	2	2	2	2
2	2	2	2	1	2	2	5	3	2	2	3	2	2.625	3	3	3	3	4	5	1	3	3	4	5	3	4	3	1	3	3	4	3.22222	2	3	3	3	3	5	3	3	1	2	2	3	2	3	3	3	3
3	2	2	2	3	2	2	3	5	2	3	3	2	2.75	4	3	3	4	4	3	4	1	4	4	4	4	4	3	4	3	3	3	3.44444	3	2	4	3	2	5	2	2	2	3	2	2	3	2	3	3	3
2	2	4	2	2	3	3	2	3	3	4	2	3	2.875	3	4	1	3	4	2	4	3	3	4	3	1	4	3	3	4	4	4	3.16667	5	1	2	2	4	1	1	1	1	2	4	1	1	1	1	5	3
3	1	3	1	3	2	2	3	3	4	2	2	2	2.5	4	3	4	3	3	3	3	4	3	4	3	3	3	4	4	5	4	5	3.61111	3	2	3	1	3	2	3	3	3	5	2	2	3	3	3	5	5
2	2	2	2	2	2	3	3	3	2	4	3	2	2.75	5	4	3	4	3	3	3	4	3	4	3	4	4	3	3	4	5	5	3.72222	5	1	3	3	3	2	5	3	3	2	2	2	3	3	3	2	4
2	1	3	2	1	1	1	5	2	3	2	3	2	2.375	4	3	3	3	3	3	3	2	2	4	4	3	1	3	4	3	3	4	3.05556	2	3	4	2	5	3	3	2	3	3	3	2	1	3	2	3	1
1	1	2	2	1	3	4	3	2	2	3	3	2	2.75	4	4	4	4	3	2	1	4	3	2	3	4	3	3	2	3	1	3	2.94444	2	3	2	1	2	5	1	3	3	3	1	3	3	3	3	2	3
2	1	4	2	2	2	4	4	2	4	3	2	2	2.875	5	3	3	2	1	5	4	4	3	3	4	5	1	5	4	4	3	4	3.5	4	5	2	5	3	3	3	2	1	3	5	3	2	1	3	2	1
1	2	2	1	3	2	3	5	5	2	2	3	3	3.125	3	4	3	2	4	4	4	4	3	4	3	3	3	3	3	3	4	3	3.33333	3	3	2	3	2	2	4	5	2	2	2	4	3	3	3	2	2
3	2	1	2	2	3	3	5	2	5	2	2	5	3.375	3	4	4	4	5	3	3	3	3	3	3	3	4	4	3	4	4	4	3.55556	2	2	1	5	1	2	2	4	3	5	1	2	2	4	3	5	1
3	2	3	1	2	5	2	3	2	1	2	3	3	2.625	4	4	3	3	3	3	2	3	4	3	4	4	4	3	3	3	3	4	3.33333	3	4	3	3	4	4	2	5	3	3	4	3	3	3	2	3	3
1	1	1	2	1	5	3	2	3	3	2	1	2	2.625	3	1	4	3	3	4	4	3	3	4	3	3	3	3	3	4	1	3	3.05556	2	3	2	3	3	3	2	3	2	3	2	5	2	2	4	2	2
2	2	4	2	1	2	3	2	2	5	3	3	2	2.75	3	4	4	4	1	4	3	4	3	3	4	1	1	4	3	4	3	3	3.11111	1	2	1	1	3	1	2	4	2	5	4	4	1	1	4	2	4
2	1	4	2	2	4	3	5	2	5	4	2	2	3.375	3	4	3	4	4	3	1	3	4	3	4	4	4	4	4	3	3	4	3.44444	2	2	2	4	1	2	1	1	2	1	2	5	1	2	2	2	2
3	1	3	2	2	3	2	3	2	2	2	3	3	2.5	4	4	4	4	3	3	4	4	3	4	5	4	3	4	4	4	3	4	3.77778	2	3	3	3	3	2	5	3	2	2	3	2	2	2	2	3	2
3	1	2	2	2	4	2	5	2	4	3	2	2	3	4	3	4	4	3	3	5	3	3	3	4	3	2	3	4	4	3	1	3.27778	2	5	3	1	3	2	2	2	3	3	2	3	3	3	3	5	3
3	2	2	1	3	3	3	3	3	2	2	2	2	2.5	4	2	3	4	4	1	3	3	4	3	4	4	1	4	3	4	3	4	3.22222	2	1	4	2	2	1	1	2	2	4	2	3	2	2	1	2	2
3	1	2	1	3	4	5	3	3	2	2	5	3	3.375	3	1	3	5	4	3	4	2	3	4	4	3	2	3	2	4	1	3	3	3	5	3	2	1	2	3	4	2	2	3	2	3	2	4	2	3
3	1	3	2	2	3	2	2	2	2	2	3	3	2.375	1	3	5	3	4	2	1	4	5	4	3	4	4	4	3	3	3	4	3.33333	1	1	2	1	4	2	5	1	1	3	2	2	2	3	2	1	5
1	2	1	1	1	2	3	3	3	3	2	2	3	2.625	4	4	4	3	1	4	3	5	3	4	4	2	4	4	3	3	2	4	3.38889	2	2	1	1	2	5	2	4	1	5	2	2	2	1	2	2	1
1	1	3	1	2	3	2	2	1	2	3	3	3	2.375	2	4	4	3	1	3	3	4	3	3	3	4	3	4	4	1	4	3	3.11111	3	3	3	4	3	2	1	3	3	2	2	2	2	2	3	3	5
2	1	4	2	1	3	3	5	1	2	2	3	3	2.75	5	3	3	1	4	4	4	4	4	3	4	3	3	3	3	1	4	4	3.33333	2	2	2	2	2	2	3	2	4	2	2	3	3	3	3	3	2
3	2	3	1	2	2	1	2	1	2	2	2	2	1.75	3	3	3	2	4	4	3	3	3	3	4	4	3	3	4	2	3	4	3.22222	3	2	4	3	2	5	2	2	1	3	1	2	3	2	2	3	3
2	1	4	1	1	2	1	2	2	2	2	5	2	2.25	4	3	5	3	4	3	4	5	4	3	2	3	4	4	4	3	3	4	3.61111	2	2	3	1	4	3	2	2	2	3	4	2	2	2	2	3	2
2	2	1	1	2	3	4	2	3	3	3	3	2	2.875	4	3	3	4	5	4	4	3	3	3	4	4	3	3	4	4	3	3	3.55556	3	2	1	4	3	3	2	3	2	3	4	2	2	2	2	2	3
2	2	3	2	1	5	5	3	3	3	3	2	3	3.375	1	4	4	4	4	4	3	4	3	4	1	3	4	4	4	3	4	4	3.44444	4	5	2	2	3	5	1	3	3	5	4	5	3	2	3	2	1
1	1	4	2	2	3	1	2	3	2	2	2	4	2.375	3	3	3	4	1	4	4	4	4	4	4	4	3	3	2	2	3	4	3.27778	3	5	2	3	2	4	3	4	3	3	3	5	3	2	1	3	4
1	1	3	1	3	3	3	3	2	3	3	2	2	2.625	4	1	3	3	4	4	3	3	3	4	1	4	4	4	4	4	3	4	3.33333	2	3	3	3	3	3	2	3	2	3	5	2	5	2	3	4	3
2	1	4	2	2	2	3	2	2	3	2	4	3	2.625	3	4	3	4	4	3	3	3	5	4	2	3	4	4	2	1	5	3	3.33333	3	3	2	2	1	5	3	2	3	3	3	3	2	2	5	3	4
2	2	4	2	3	5	3	3	2	3	3	3	2	3	4	3	3	3	3	4	4	1	4	4	3	3	3	4	4	4	4	3	3.38889	3	2	3	4	3	2	3	1	4	3	2	3	5	5	2	1	2
3	2	4	1	2	2	2	4	4	2	3	3	3	2.875	4	3	2	4	4	4	4	3	3	4	5	5	4	5	4	3	4	4	3.83333	3	3	2	2	4	3	2	3	3	3	4	3	3	3	2	3	3
2	2	2	1	2	3	3	4	1	2	2	3	2	2.5	3	3	3	5	4	4	3	1	3	4	4	3	3	4	4	3	4	3	3.38889	1	2	1	5	1	2	2	1	2	1	1	5	2	2	2	2	3
1	2	3	2	3	3	3	1	3	3	3	2	2	2.5	4	2	4	3	4	4	4	4	4	3	4	1	4	3	3	3	4	3	3.38889	3	5	2	1	4	3	3	4	2	2	5	2	1	3	1	1	2
2	1	3	2	2	2	1	2	3	1	2	3	3	2.125	3	3	3	4	4	3	3	3	3	3	1	3	4	4	2	3	2	4	3.05556	2	5	2	3	2	2	3	2	2	3	3	4	2	2	3	2	2
1	2	3	2	2	2	2	2	2	2	2	3	2	2.125	3	3	4	4	4	3	4	5	3	3	2	3	3	4	5	4	5	4	3.66667	2	2	1	3	3	2	2	1	3	3	3	2	4	2	5	2	2
3	2	1	2	3	2	1	3	2	2	2	1	2	1.875	3	3	3	4	4	4	1	3	3	4	4	3	5	3	3	3	3	4	3.33333	2	2	2	1	1	2	3	1	1	1	2	2	1	2	1	2	1
3	2	2	2	1	2	2	3	2	2	3	3	2	2.375	4	4	3	5	4	3	4	4	2	3	3	3	3	3	4	4	4	3	3.5	2	2	2	2	2	1	1	1	1	2	1	2	1	3	2	2	4
1	1	1	1	2	3	2	3	1	4	1	3	3	2.5	3	3	3	5	2	3	4	3	4	5	3	3	4	1	3	3	4	4	3.33333	3	3	3	2	3	2	3	2	3	2	3	4	3	2	3	3	2
1	1	1	1	2	3	2	5	2	1	3	2	3	2.625	3	3	3	3	5	4	4	4	4	3	2	4	4	4	4	4	3	3	3.55556	3	5	2	5	3	2	3	3	2	2	4	5	2	2	3	3	4
2	1	4	1	2	2	2	2	2	3	2	2	2	2.125	4	4	4	4	3	1	5	2	3	4	4	3	4	4	3	4	1	5	3.44444	3	3	2	2	3	3	3	5	2	3	3	2	2	4	3	3	2
3	2	4	2	1	5	2	4	3	2	3	2	3	3	3	5	3	3	3	3	4	3	3	4	1	3	3	5	4	4	3	3	3.33333	3	3	3	4	3	2	5	3	2	3	1	2	2	2	3	2	2
1	2	1	2	3	3	3	1	3	1	2	3	3	2.375	3	3	4	4	3	4	4	5	3	4	4	4	5	3	1	4	5	4	3.72222	2	3	2	3	2	2	3	2	2	5	3	3	3	3	3	2	2
1	1	1	2	3	2	3	3	3	3	2	2	2	2.5	3	3	4	3	2	4	4	1	2	4	2	3	3	5	2	4	4	3	3.11111	2	2	3	3	2	2	3	3	3	3	2	3	4	5	4	3	4
1	1	2	2	1	3	2	4	2	3	2	2	2	2.5	5	4	4	4	3	4	4	4	4	1	4	3	4	3	4	4	4	4	3.72222	3	1	3	1	3	5	3	3	1	3	2	4	3	3	4	3	3
3	1	4	2	2	2	1	3	2	2	4	3	1	2.25	4	1	4	3	2	3	4	4	3	3	4	3	5	4	4	3	5	4	3.5	2	3	2	3	2	2	3	1	3	3	4	5	3	5	3	2	4
2	1	3	2	2	3	2	4	2	2	3	4	3	2.875	4	3	3	2	2	3	5	3	3	3	4	4	1	4	4	2	2	3	3.05556	1	5	1	1	1	5	1	1	5	1	1	2	1	2	2	2	2
3	2	2	2	3	2	2	2	3	3	3	3	3	2.625	3	3	3	3	5	3	4	3	4	5	3	3	4	3	3	4	3	4	3.5	1	5	2	2	2	2	5	5	2	1	4	3	1	3	1	3	3
3	1	3	2	2	2	2	3	3	5	2	1	2	2.5	4	2	4	4	4	4	4	3	4	3	3	4	2	5	3	3	3	4	3.5	3	3	3	2	2	2	3	3	3	2	5	2	2	5	3	2	3
2	2	4	1	3	3	3	2	3	2	3	3	3	2.75	4	4	4	3	3	4	3	4	4	4	3	5	2	3	1	3	1	1	3.11111	2	5	1	3	3	3	2	3	2	2	3	2	2	3	3	2	2
1	2	2	2	1	3	3	2	2	2	1	3	2	2.25	3	3	4	4	5	3	4	4	3	3	3	3	3	4	3	4	3	4	3.5	2	2	5	2	1	2	2	4	1	3	1	2	4	2	1	5	2
3	1	1	1	1	3	3	3	3	2	1	2	2	2.375	4	3	4	4	5	5	3	3	4	4	3	4	4	3	4	3	3	2	3.61111	3	3	2	2	3	2	3	2	3	3	2	1	5	3	5	3	1
1	2	1	1	3	2	2	3	2	2	3	3	3	2.5	3	4	5	3	3	4	4	4	4	1	5	3	3	3	4	5	2	4	3.55556	3	2	2	3	2	2	3	3	2	2	3	2	3	2	3	3	3
1	2	3	1	2	2	2	2	4	1	4	3	3	2.625	3	4	3	4	4	3	1	1	3	3	2	3	3	3	3	3	4	3	2.94444	3	4	3	1	2	1	3	3	3	3	3	2	2	3	2	2	3
3	1	4	2	3	3	5	3	2	5	2	2	3	3.125	3	5	4	4	4	4	3	3	1	4	5	3	4	3	1	4	4	4	3.5	1	1	2	5	1	2	2	2	1	1	2	2	2	5	2	1	2
1	1	2	2	2	3	2	3	3	2	2	2	3	2.5	3	5	3	3	3	5	4	3	3	3	4	4	4	4	4	1	4	4	3.55556	1	2	2	2	1	1	1	1	1	1	1	2	1	2	2	1	3
1	1	1	2	2	2	3	2	2	5	2	3	2	2.625	3	4	4	3	4	4	3	3	4	4	3	4	3	4	4	5	4	4	3.72222	3	3	3	2	2	2	2	2	3	2	2	3	3	4	3	3	2
3	1	4	2	1	3	3	1	4	3	3	2	3	2.75	4	4	2	2	4	4	4	3	4	4	2	5	3	4	4	3	3	4	3.5	4	2	2	2	1	2	2	4	1	2	1	1	3	1	4	2	2
1	2	1	2	1	3	2	3	5	3	2	3	5	3.25	3	5	3	3	3	3	3	1	5	3	3	4	3	2	3	4	3	4	3.22222	2	3	2	3	2	2	3	3	2	2	4	1	3	5	3	2	2
2	2	2	1	3	2	2	3	3	2	3	3	1	2.375	3	3	4	3	3	3	4	4	3	4	4	3	4	4	5	3	5	4	3.66667	3	2	3	1	2	5	1	2	2	2	3	2	2	2	2	3	3
2	1	1	1	3	3	3	2	3	2	2	3	4	2.75	1	3	3	3	4	2	3	3	1	5	3	3	4	3	4	3	2	4	3	2	1	3	3	3	3	3	3	2	2	3	3	5	2	3	2	2
2	2	2	2	2	2	2	3	2	5	1	3	1	2.375	3	4	1	4	2	3	4	3	3	3	4	4	1	3	5	3	2	3	3.05556	2	2	1	1	1	2	1	2	2	2	1	2	1	1	1	1	2
1	2	4	1	1	2	3	2	5	3	5	3	1	3	3	3	4	3	3	1	3	4	4	4	3	4	3	4	3	4	4	3	3.33333	2	4	3	3	3	2	3	5	2	3	2	4	3	3	3	1	5
3	1	2	2	2	3	2	2	2	2	3	2	2	2.25	4	4	4	4	4	4	4	5	4	1	4	3	4	3	4	4	4	3	3.72222	2	3	5	5	3	2	2	2	3	2	3	2	2	4	2	3	3
3	1	1	1	3	2	3	2	1	3	4	3	2	2.5	4	3	3	4	3	2	4	2	3	5	3	3	4	3	2	2	2	3	3.05556	5	3	3	2	3	3	3	2	2	2	3	3	2	3	3	1	3
3	1	1	2	3	2	3	3	2	2	3	2	5	2.75	4	4	2	3	4	3	4	4	4	2	3	4	5	4	3	4	4	2	3.5	5	1	2	2	2	3	3	3	2	4	3	2	2	3	5	3	3
3	1	4	2	1	2	3	3	3	3	3	1	5	2.875	1	4	1	4	3	4	4	4	2	3	5	3	3	4	4	2	2	3	3.11111	3	2	3	2	5	2	2	2	3	2	2	3	4	1	2	3	3
2	1	1	1	3	3	3	3	5	5	4	2	3	3.5	4	3	4	2	3	4	1	3	2	4	3	1	3	3	4	3	4	4	3.05556	3	2	3	3	2	3	2	3	2	4	2	3	5	5	2	3	5
3	2	3	2	2	2	2	2	2	2	2	3	3	2.25	1	3	3	2	5	3	3	4	4	3	2	4	4	2	3	3	2	4	3.05556	4	3	3	3	1	3	3	2	3	2	3	3	3	2	3	2	4
1	2	4	2	1	3	2	2	2	3	1	4	2	2.375	3	3	3	3	4	1	4	4	4	4	4	3	4	4	3	2	1	3	3.16667	1	3	3	3	2	2	3	2	2	2	2	2	3	2	2	4	2
2	1	2	1	1	3	2	4	4	2	2	2	2	2.625	5	4	3	4	4	3	4	4	4	3	3	2	5	3	3	4	4	4	3.66667	3	2	3	4	3	3	2	2	2	5	2	2	3	2	3	2	2
2	2	1	2	1	3	3	2	2	2	4	3	3	2.75	3	3	3	3	3	3	5	3	4	4	5	4	3	4	3	2	4	3	3.44444	3	3	3	2	2	3	3	3	2	2	3	3	2	4	3	2	3
2	2	2	1	2	1	2	2	3	5	3	3	2	2.625	5	1	3	1	3	3	4	3	4	2	3	4	3	3	3	4	4	3	3.11111	3	2	2	3	2	2	3	3	5	2	1	3	3	2	3	3	2
2	2	3	2	2	3	3	3	2	3	3	3	5	3.125	4	1	3	5	5	3	1	3	3	5	3	4	5	4	5	1	4	3	3.44444	2	2	2	2	3	3	2	2	3	3	2	3	5	4	2	3	2
1	1	1	1	3	3	1	2	2	3	3	3	3	2.5	4	2	3	4	3	5	4	2	4	3	3	3	3	4	4	3	1	3	3.22222	2	5	4	3	5	3	4	3	3	3	3	3	3	3	3	5	2
1	1	1	2	1	3	3	2	2	3	2	2	2	2.375	3	4	4	4	4	4	3	4	4	2	4	5	3	4	4	3	4	4	3.72222	2	4	2	5	3	2	3	2	2	3	3	5	3	5	3	2	3
1	2	3	2	2	2	3	3	2	5	2	3	3	2.875	1	4	3	4	4	4	4	4	3	4	4	4	4	5	4	3	4	3	3.66667	2	2	1	2	3	1	3	2	3	2	2	3	2	3	2	3	2
2	2	4	1	1	3	2	2	2	2	3	2	3	2.375	4	3	4	3	3	3	4	4	5	5	3	3	3	4	3	5	4	4	3.72222	3	3	4	1	5	3	2	2	2	2	3	2	2	2	3	3	4
1	2	4	1	2	3	2	2	4	2	2	4	2	2.625	1	3	3	3	4	3	3	2	1	3	3	4	3	3	2	2	4	3	2.77778	3	3	4	2	3	3	5	2	3	1	2	4	3	2	2	3	2
2	2	1	1	2	2	2	1	3	2	1	3	3	2.125	3	1	3	3	4	5	4	3	1	4	3	3	3	3	1	3	4	3	3	3	5	3	2	3	2	2	4	1	4	3	3	3	3	3	3	1
3	1	1	2	1	1	1	2	5	5	2	2	5	2.875	1	3	3	5	4	3	3	3	3	4	3	4	3	4	3	4	4	3	3.33333	3	3	3	4	3	5	2	4	2	2	3	2	2	2	2	2	5
3	1	3	2	1	2	4	3	2	3	2	2	3	2.625	5	4	1	3	3	4	4	3	3	1	3	4	2	3	3	3	4	4	3.16667	4	2	2	3	4	4	5	2	3	3	4	1	2	3	2	3	2
2	2	3	1	3	3	3	3	2	3	3	3	3	2.875	3	3	4	4	4	1	2	4	3	4	4	4	1	1	3	1	2	5	2.94444	5	1	1	2	2	2	2	1	1	2	4	2	1	1	1	2	2
1	2	3	1	2	2	4	3	3	2	3	1	3	2.625	3	3	3	3	4	4	4	5	4	3	4	4	1	1	4	3	3	4	3.33333	2	2	3	2	2	3	1	3	3	1	1	5	5	3	3	2	1
1	1	1	2	3	2	2	2	4	2	3	2	4	2.625	4	4	3	4	4	4	4	2	4	4	3	4	1	3	3	4	2	4	3.38889	3	3	5	1	2	3	5	3	3	2	3	1	3	2	5	3	2
1	1	4	2	2	3	5	3	2	3	3	3	3	3.125	4	3	3	3	4	4	4	5	3	5	4	4	3	4	4	2	4	5	3.77778	1	1	5	3	1	1	2	2	4	4	2	4	1	2	2	1	3
2	2	1	1	2	2	5	3	3	4	1	2	5	3.125	3	3	4	5	3	3	3	3	3	4	4	3	3	4	4	2	1	3	3.22222	2	3	2	4	4	2	2	3	3	2	5	2	2	3	2	3	4
1	2	3	2	2	3	1	2	2	2	2	2	4	2.25	4	4	3	3	3	4	3	4	4	4	3	3	5	3	4	3	4	5	3.66667	2	4	5	3	3	2	3	3	2	2	2	2	2	3	3	2	2
3	2	1	2	2	5	3	2	3	1	3	2	2	2.625	4	3	3	4	4	4	3	3	3	5	3	3	3	5	2	4	3	4	3.5	1	1	2	1	4	2	3	2	1	1	1	1	2	2	2	2	2
3	2	3	2	3	3	4	2	2	3	2	5	3	3	3	4	4	4	3	4	4	3	5	3	3	3	4	2	3	3	4	4	3.5	2	3	5	2	2	2	3	3	2	1	2	5	2	3	3	2	2
2	2	4	2	2	2	2	3	3	2	3	2	3	2.5	4	2	4	4	3	4	4	4	4	4	4	3	3	3	4	4	4	4	3.66667	3	4	1	1	2	2	2	1	4	4	1	1	2	4	3	5	2
2	2	3	2	3	2	3	2	3	3	3	2	3	2.625	3	5	4	1	4	4	1	3	1	3	3	4	4	4	4	3	3	4	3.22222	2	2	2	2	2	2	3	3	2	3	1	4	1	4	3	2	3
1	1	4	1	3	3	2	1	3	3	1	2	2	2.125	4	5	4	3	3	4	3	3	4	3	4	4	3	4	4	4	3	4	3.66667	3	2	2	3	5	3	5	3	3	2	3	2	2	2	3	3	4
2	2	2	1	3	2	5	2	4	3	2	4	3	3.125	4	3	3	4	4	4	3	4	4	4	2	4	3	3	3	3	3	3	3.38889	3	2	3	3	3	3	5	3	2	3	3	2	3	2	3	3	2
1	1	3	2	1	3	2	3	3	3	3	2	2	2.625	3	2	3	3	3	3	3	4	3	3	3	3	3	3	2	3	2	4	2.94444	5	1	1	2	3	2	2	2	3	2	3	3	3	2	2	2	3
1	2	1	1	1	3	3	5	3	3	2	3	2	3	3	4	4	3	3	4	4	3	2	4	4	3	3	4	4	4	3	4	3.5	3	2	2	2	5	2	1	3	3	2	2	2	2	2	3	4	2
1	2	3	2	3	2	4	3	3	3	1	3	4	2.875	4	3	3	4	1	4	3	3	3	3	2	4	3	3	3	3	2	5	3.11111	3	3	3	5	2	3	2	4	2	2	4	2	2	3	2	1	1
1	2	1	1	3	2	2	2	1	3	2	3	3	2.25	3	4	4	3	1	3	3	4	4	3	3	4	3	3	4	5	3	5	3.44444	3	2	3	2	3	3	3	1	3	2	3	3	3	2	3	2	4
2	2	1	2	1	3	3	5	2	2	5	1	2	2.875	4	4	3	3	2	4	3	4	4	3	3	4	5	4	3	3	4	3	3.5	2	3	3	2	2	3	4	3	2	3	3	4	3	1	3	4	2
3	2	1	1	2	2	3	2	5	1	3	2	3	2.625	3	2	1	4	3	3	4	4	4	4	3	3	3	3	4	4	3	4	3.27778	3	3	1	3	2	2	2	3	2	3	3	2	2	2	3	2	2
1	2	1	2	3	3	3	3	2	3	2	2	2	2.5	3	4	3	3	3	3	4	3	4	3	2	3	4	2	5	4	4	1	3.22222	4	2	2	2	4	4	1	5	1	1	1	1	1	5	2	2	1
2	2	2	1	2	3	2	2	2	3	3	3	2	2.5	4	4	3	3	4	1	4	4	3	3	4	3	4	1	4	3	4	3	3.27778	5	2	3	3	3	2	3	3	3	3	2	2	3	2	3	2	2
1	2	1	2	1	3	3	2	2	2	1	2	3	2.25	3	3	2	4	3	4	3	3	4	4	3	4	3	3	4	3	2	3	3.22222	5	2	3	3	3	3	3	3	3	3	4	3	4	2	5	3	2
3	1	4	1	3	2	2	4	3	3	2	2	2	2.5	5	3	4	1	3	3	3	4	4	3	4	3	3	2	5	3	4	1	3.22222	2	3	2	2	4	4	3	5	2	4	2	2	2	2	3	3	3
1	1	3	1	2	3	1	2	3	2	3	2	4	2.5	1	3	3	3	2	4	4	4	4	3	3	4	4	2	3	4	3	4	3.22222	3	3	2	3	3	2	3	5	2	5	3	2	3	1	3	3	5
1	1	2	1	2	2	5	1	2	2	3	3	1	2.375	4	4	3	3	4	3	2	3	3	3	3	4	4	5	3	3	1	4	3.27778	2	2	2	3	3	5	2	3	2	3	3	2	2	3	2	4	2
2	2	2	2	3	1	3	2	3	3	5	3	3	2.875	4	3	4	4	4	5	3	5	4	4	3	4	3	4	4	3	4	2	3.72222	2	2	3	5	3	2	3	3	1	3	1	1	3	3	2	3	2
2	1	3	2	1	2	3	3	3	2	4	2	5	3	1	2	3	4	1	2	1	3	3	5	4	3	3	4	4	3	4	4	3	2	2	3	3	5	2	2	3	3	3	3	2	2	1	2	2	1
2	2	2	2	1	1	2	1	2	3	2	4	2	2.125	3	4	3	3	4	3	4	4	4	3	3	3	2	2	4	2	3	5	3.27778	3	4	2	3	4	2	3	3	2	2	3	2	3	2	3	3	4
2	2	4	1	1	4	2	2	2	3	3	2	2	2.5	3	3	3	3	4	4	3	3	4	3	3	4	3	4	1	3	2	1	3	3	2	2	2	3	3	3	3	3	4	2	4	3	3	5	3	2
2	1	3	1	1	2	2	5	3	2	2	3	2	2.625	1	3	3	3	2	4	4	4	4	3	4	2	4	3	3	4	3	4	3.22222	2	3	3	3	5	3	2	2	5	5	2	2	2	3	2	2	3
2	2	1	2	2	2	2	2	2	2	3	2	2	2.125	3	3	4	3	1	4	4	4	4	1	3	1	4	3	1	1	3	4	2.83333	2	3	1	3	3	3	2	2	3	5	4	1	2	2	3	3	2
1	2	3	2	3	3	1	2	1	2	2	2	2	1.875	4	3	4	4	4	3	3	5	3	2	3	3	4	3	4	1	3	1	3.16667	3	3	2	2	3	3	2	2	3	3	2	2	3	3	3	3	3
3	1	4	2	1	4	3	2	2	2	1	3	3	2.5	3	3	5	1	3	4	4	3	4	3	5	4	3	3	3	3	3	3	3.33333	3	1	4	2	3	2	2	2	3	3	3	3	3	3	2	1	3
1	1	4	1	3	3	1	3	2	3	3	2	3	2.5	4	4	4	4	5	4	4	4	4	3	2	3	4	3	4	4	4	4	3.77778	1	2	3	3	2	2	3	3	3	4	4	3	1	2	3	2	2
3	1	2	2	2	4	2	2	4	2	3	3	4	3	4	3	4	4	3	1	1	4	4	3	1	3	4	3	1	4	3	4	3	2	2	3	3	2	2	2	2	2	2	4	1	5	2	2	2	2
2	1	3	1	2	2	2	3	5	3	1	3	3	2.75	3	2	1	3	3	3	3	4	4	3	3	4	4	4	4	3	3	3	3.16667	2	2	2	2	3	3	3	3	2	5	2	3	1	2	2	2	3
1	2	3	2	1	3	2	3	2	3	2	2	3	2.5	2	3	3	3	3	4	4	4	3	4	3	4	3	4	4	3	3	4	3.38889	3	4	3	5	1	3	2	3	4	3	4	5	3	3	5	2	3
3	1	4	1	3	3	3	3	4	4	3	3	2	3.125	4	4	4	3	3	3	4	1	3	3	4	4	3	3	4	4	1	4	3.27778	3	3	5	2	3	2	5	2	2	2	2	2	3	3	4	3	3
1	1	4	2	1	3	3	3	2	2	5	3	2	2.875	3	3	4	4	4	3	3	4	4	4	3	2	1	3	3	3	4	4	3.27778	2	2	3	2	3	5	1	3	2	2	2	2	3	2	2	2	5
2	2	1	1	3	3	3	2	2	3	3	2	2	2.5	4	4	3	3	4	4	3	4	5	4	3	4	3	4	4	3	4	4	3.72222	5	2	1	3	1	3	2	2	3	2	1	2	3	2	3	3	2
2	2	3	2	2	3	2	3	3	2	5	2	3	2.875	3	4	3	3	3	4	4	4	3	3	4	4	4	4	4	3	4	4	3.61111	2	4	4	2	3	5	3	5	2	3	2	2	3	2	2	4	1
2	1	4	1	1	2	3	3	3	4	2	3	3	2.875	3	5	4	3	4	3	3	5	4	4	3	4	4	3	1	4	3	4	3.55556	2	2	3	3	2	3	3	2	2	2	3	3	2	3	4	3	2
2	1	2	1	2	3	2	3	5	4	2	3	2	3	2	3	3	3	1	2	3	3	4	4	3	5	4	3	4	3	2	3	3.05556	2	3	2	1	3	2	4	3	2	3	2	3	3	2	3	3	5
3	2	2	1	2	3	2	2	2	2	5	2	3	2.625	4	3	4	4	3	3	3	5	3	4	3	3	3	1	3	2	4	3	3.22222	2	1	4	2	2	4	1	1	1	1	1	1	2	1	2	1	3
1	1	2	1	3	2	2	3	3	2	2	2	3	2.375	3	4	3	3	1	3	3	3	4	4	4	3	3	4	4	4	2	4	3.27778	1	2	3	2	5	2	3	2	3	3	2	2	3	5	5	2	5
3	1	1	2	1	2	3	1	4	3	2	2	3	2.5	2	3	4	4	4	3	3	3	4	3	4	4	5	2	4	4	4	3	3.5	4	1	2	3	1	2	3	1	4	1	1	1	1	1	5	2	1
3	1	2	1	3	2	2	3	2	2	3	1	1	2	2	5	3	2	3	3	4	4	4	3	4	4	4	3	3	3	3	4	3.38889	2	2	2	2	2	4	5	3	3	1	3	3	3	4	3	5	3
2	2	3	1	1	2	2	2	2	2	2	3	5	2.5	5	4	4	4	3	2	3	4	4	4	3	3	2	3	4	3	3	3	3.38889	2	3	2	3	3	5	3	3	2	2	2	2	2	2	3	5	4
1	2	2	1	1	2	3	3	2	1	3	3	2	2.375	5	4	3	3	3	3	3	4	2	3	4	4	3	3	4	3	1	5	3.33333	2	3	3	2	3	4	3	3	2	4	3	3	3	4	1	2	1
1	1	3	1	3	3	4	2	1	3	2	4	2	2.625	4	4	4	4	3	3	5	5	3	4	3	1	3	3	4	4	4	4	3.61111	3	4	3	3	1	2	3	3	4	3	3	2	2	2	3	2	4
1	2	1	1	2	2	2	3	2	2	1	2	2	2	4	1	3	1	4	4	3	4	5	2	4	1	3	3	4	1	3	3	2.94444	2	1	1	4	1	2	1	4	2	2	1	1	5	2	1	2	2
3	2	4	2	1	2	3	2	3	2	2	2	5	2.625	4	4	4	3	4	4	3	2	3	5	4	1	1	3	3	4	4	3	3.27778	1	3	2	2	2	1	2	3	1	2	4	1	1	1	4	4	2
2	1	1	2	1	3	3	2	2	3	2	3	3	2.625	3	4	3	4	3	3	4	2	3	3	3	4	3	4	3	3	4	3	3.27778	3	3	3	1	3	2	2	3	3	3	2	3	2	3	3	2	3
1	1	1	1	2	2	3	1	2	3	2	2	2	2.125	4	3	3	2	5	4	3	4	4	3	3	2	3	1	2	4	4	3	3.16667	2	3	2	3	2	1	2	3	2	2	3	2	3	2	4	3	2
3	1	2	1	1	3	2	3	2	4	1	2	4	2.625	3	4	4	3	2	3	3	4	4	1	4	3	4	3	4	3	5	3	3.33333	3	5	3	3	3	3	3	3	2	2	2	3	3	5	2	3	5
1	1	4	2	1	1	2	2	3	2	1	3	2	2	5	4	4	4	1	4	2	1	2	3	2	4	5	4	3	2	3	2	3.05556	3	3	3	2	2	2	2	2	3	2	2	4	3	3	2	3	2
3	1	4	2	1	2	2	5	3	3	2	2	3	2.75	3	4	3	2	1	4	4	4	4	5	3	4	4	1	1	2	3	2	3	3	3	3	2	2	2	3	3	3	2	4	3	2	2	2	4	2
3	1	1	2	3	2	4	3	4	2	3	2	3	2.875	3	4	1	1	5	2	4	4	5	3	4	3	4	5	3	3	3	4	3.38889	2	3	2	2	2	2	2	3	3	2	2	3	4	2	1	3	3
3	1	1	1	2	2	2	3	3	2	3	2	4	2.625	4	4	3	4	1	2	3	4	3	4	3	4	2	2	3	2	4	3	3.05556	2	2	1	5	2	2	1	1	1	2	2	1	1	3	2	2	1
2	1	1	1	3	1	3	2	3	3	2	2	3	2.375	4	4	3	4	3	4	4	3	4	5	4	3	2	4	4	5	5	4	3.83333	2	3	3	3	2	3	2	2	2	2	3	2	3	3	4	2	3
3	2	3	2	2	4	3	4	2	2	3	2	1	2.625	3	3	4	1	1	2	3	3	4	4	4	4	4	2	1	5	3	4	3.05556	4	1	1	2	3	2	3	2	4	2	2	2	2	3	2	3	2
3	2	2	2	1	1	2	1	3	2	1	3	2	1.875	2	3	4	3	4	3	4	2	1	3	2	4	4	3	1	4	2	1	2.77778	2	3	2	3	3	5	3	2	2	2	2	3	2	2	3	2	3
1	1	1	1	1	2	3	3	3	2	3	3	2	2.625	4	3	4	4	3	3	4	3	4	4	1	4	4	3	1	4	3	4	3.33333	5	2	3	2	3	2	3	3	3	2	2	4	3	2	3	3	2
3	2	1	2	3	2	3	3	2	3	2	2	1	2.25	3	4	3	1	1	3	4	1	3	4	1	3	3	4	3	4	4	4	2.94444	2	1	1	4	2	1	1	3	1	1	2	4	2	1	2	3	5
1	2	1	2	2	2	2	2	3	5	3	2	4	2.875	3	4	3	1	2	3	3	3	3	5	3	3	1	4	3	2	3	2	2.83333	1	2	5	1	2	2	2	1	1	2	3	2	1	2	2	2	3
1	2	4	1	1	2	3	3	3	3	5	3	3	3.125	4	2	3	3	1	3	2	5	5	3	2	3	1	4	3	4	4	4	3.11111	3	1	1	1	4	1	4	1	3	1	2	1	2	2	5	2	1
2	2	3	2	2	2	2	5	4	2	2	3	4	3	3	3	4	3	3	3	3	2	4	3	3	3	3	4	4	4	3	1	3.11111	2	5	3	3	1	3	3	5	2	2	5	5	3	2	3	5	2
3	1	1	1	2	3	2	2	2	3	3	1	1	2.125	3	1	3	3	3	4	3	4	4	3	3	3	2	3	2	3	3	4	3	2	5	2	1	2	3	3	3	3	2	3	3	3	4	5	3	2
2	2	2	1	2	4	2	3	2	2	3	2	2	2.5	3	3	4	3	4	4	1	3	5	3	4	4	4	3	4	4	4	3	3.5	3	2	3	1	5	2	4	5	2	2	3	3	2	2	2	3	3
3	1	4	1	3	2	3	2	2	2	3	3	3	2.5	4	3	3	4	4	4	1	3	3	1	4	3	4	1	1	3	3	3	2.88889	3	3	5	3	2	2	3	5	3	3	3	2	2	4	2	2	2
3	2	1	2	3	3	2	3	3	3	4	3	3	3	1	4	3	3	3	4	3	1	3	1	2	3	3	3	4	1	3	3	2.66667	2	2	5	2	3	3	3	5	3	2	1	3	3	2	4	2	2
3	1	3	1	1	1	2	3	2	2	2	1	3	2	2	4	4	1	3	4	4	3	2	4	3	1	4	2	1	3	4	1	2.77778	3	2	1	2	2	3	2	4	2	3	2	3	3	3	3	5	2
2	1	1	1	3	2	5	3	3	3	2	3	3	3	3	4	3	3	3	4	2	4	3	2	4	3	3	3	5	2	4	2	3.16667	3	2	3	3	3	2	2	3	3	3	3	2	3	5	2	3	3
2	1	3	2	3	3	3	3	2	2	3	2	3	2.625	1	1	3	3	3	4	3	4	1	1	4	3	3	2	1	3	2	3	2.5	3	3	2	3	2	3	4	2	2	2	3	2	3	1	4	2	2
1	1	2	1	1	2	3	2	1	3	5	2	2	2.5	4	1	4	3	2	2	1	2	5	1	3	3	3	3	3	4	3	4	2.83333	4	3	3	2	5	3	1	3	2	3	2	4	2	4	2	3	2
3	2	2	2	1	5	3	3	5	3	2	2	2	3.125	1	1	4	4	1	3	2	4	3	3	3	3	3	4	1	4	2	4	2.77778	1	2	2	2	3	2	2	3	2	4	3	3	3	4	2	5	3
2	2	3	2	1	3	3	1	2	3	3	2	1	2.25	3	2	3	4	2	3	1	2	3	4	1	3	3	4	1	3	4	3	2.72222	5	3	3	3	5	1	3	5	2	2	2	2	3	2	2	2	2
1	2	4	2	3	1	4	3	2	2	3	3	3	2.625	4	2	5	4	5	3	3	2	3	4	3	3	4	1	4	3	3	4	3.33333	2	2	1	3	4	3	2	4	5	1	2	1	2	3	1	2	2
2	2	2	1	3	2	2	4	2	3	3	3	5	3	5	3	3	3	3	4	3	2	4	4	4	4	3	4	5	3	4	4	3.61111	4	3	3	3	2	3	3	2	3	2	2	2	2	2	5	2	2
1	1	2	1	2	3	3	3	5	3	3	2	2	3	4	3	4	3	2	1	2	2	3	4	3	4	2	5	4	3	4	3	3.11111	2	2	2	2	2	5	5	4	3	2	3	2	2	1	3	2	3
2	1	4	1	3	3	1	3	3	3	2	2	5	2.75	4	3	4	4	4	3	5	4	2	3	3	4	3	4	1	3	1	3	3.22222	1	3	4	3	2	2	1	3	2	3	2	3	2	4	1	2	3
3	1	4	1	3	2	3	3	2	2	5	2	3	2.75	2	3	2	3	3	3	4	3	4	3	5	1	3	4	1	5	4	3	3.11111	3	3	2	3	3	2	5	2	3	3	1	3	2	3	3	2	1
3	1	3	2	2	3	5	2	3	4	2	2	2	2.875	3	4	3	3	5	2	3	1	4	3	2	4	4	3	3	3	3	2	3.05556	3	2	5	2	3	3	2	2	2	2	2	1	3	2	3	3	3
3	1	2	2	2	4	3	2	3	3	2	2	2	2.625	3	3	4	1	3	3	3	3	1	3	5	2	3	4	4	3	4	4	3.11111	5	2	3	2	3	3	2	1	2	3	1	3	1	3	2	2	3
1	1	3	2	3	2	4	2	3	3	5	3	3	3.125	3	4	4	2	3	4	3	1	1	3	1	4	4	3	4	3	3	3	2.94444	3	4	3	3	4	2	2	2	2	3	3	1	4	2	2	3	2
3	2	1	1	3	2	2	2	2	1	2	3	3	2.125	3	4	4	5	2	2	4	3	5	5	3	4	4	4	4	4	1	3	3.55556	2	2	2	1	3	1	1	2	2	2	1	5	1	2	2	1	2
3	2	4	2	3	3	3	3	3	3	5	3	3	3.25	4	4	4	3	3	1	5	4	4	4	3	1	1	3	4	4	3	4	3.27778	2	4	1	3	2	2	2	4	2	2	3	1	2	2	3	3	2
2	1	3	1	2	5	1	2	2	2	3	4	2	2.625	4	3	4	4	4	3	2	2	3	4	4	4	4	3	1	3	3	3	3.22222	3	1	5	3	2	3	2	2	5	3	3	1	3	2	3	3	2
2	1	2	2	2	3	1	2	5	5	3	3	2	3	4	4	3	4	5	4	3	4	1	3	4	4	1	2	4	2	4	4	3.33333	2	2	2	2	2	2	3	4	3	4	2	3	1	5	3	2	2
3	2	3	2	2	3	3	3	2	2	5	5	2	3.125	4	1	1	4	4	5	2	2	4	3	3	5	4	5	3	3	4	4	3.38889	1	3	2	2	3	3	2	2	3	2	2	2	2	4	2	3	3
3	2	1	1	1	2	3	2	2	5	1	3	4	2.75	2	4	2	4	4	3	3	3	2	3	4	3	4	4	1	3	3	4	3.11111	3	2	1	2	3	4	2	2	1	3	3	3	4	2	2	3	2
2	1	3	2	1	2	2	4	3	3	1	5	3	2.875	4	3	3	3	1	2	2	3	3	4	2	5	5	3	4	4	1	2	3	1	4	2	2	2	2	2	2	3	1	4	2	2	1	4	1	1
1	2	4	2	2	2	2	3	3	2	3	1	2	2.25	4	1	2	2	3	3	4	4	3	3	3	4	5	2	1	3	3	4	3	3	2	2	2	3	3	3	2	2	2	5	3	2	2	3	1	3
2	2	4	2	2	3	2	3	2	3	2	3	3	2.625	3	1	3	4	1	4	4	3	4	1	5	2	3	3	3	4	4	3	3.05556	5	2	3	2	3	3	3	2	2	3	3	3	4	2	2	3	3
2	2	3	2	3	2	2	2	3	2	3	1	3	2.25	3	3	3	3	3	3	3	1	4	3	4	3	4	3	1	4	3	4	3.05556	3	3	1	3	2	3	2	2	3	2	4	1	2	2	2	4	2
1	1	1	2	3	3	2	3	3	3	3	3	2	2.75	5	4	4	4	1	4	5	3	1	4	4	5	5	4	3	5	3	4	3.77778	2	3	2	2	2	2	3	2	2	2	5	3	4	3	2	3	2
1	2	4	2	1	1	1	4	5	2	3	2	1	2.375	3	3	3	3	5	4	3	4	4	4	1	2	3	4	4	3	5	4	3.44444	2	2	4	2	1	4	2	2	1	2	4	3	2	3	2	3	2
1	1	1	2	3	5	3	4	2	2	3	5	1	3.125	5	4	4	5	5	4	5	3	1	4	4	4	3	4	3	3	3	5	3.83333	3	3	2	2	3	2	4	3	4	3	2	5	1	2	1	3	3
3	1	2	1	3	4	3	2	4	3	3	3	2	3	3	5	3	4	4	5	3	3	2	3	3	2	5	5	3	3	4	3	3.5	2	3	2	3	5	3	2	3	3	2	1	2	3	3	2	3	2
1	2	2	1	3	3	2	4	3	2	3	1	2	2.5	3	3	3	5	3	3	3	1	5	2	3	4	5	3	4	3	4	4	3.38889	3	2	5	2	1	3	3	2	3	2	3	2	3	2	2	3	1
1	1	3	1	3	3	1	2	3	3	2	2	3	2.375	4	3	3	5	4	4	5	2	5	4	3	3	2	3	3	5	4	5	3.72222	2	2	3	2	5	3	3	2	2	2	2	2	2	2	1	3	5
1	1	3	2	2	5	2	2	3	3	2	3	3	2.875	5	5	5	4	3	3	3	3	3	4	4	3	4	4	3	5	3	3	3.72222	1	5	2	2	2	2	2	4	2	2	2	3	2	2	2	3	3
1	1	4	1	1	3	1	3	2	1	2	2	2	2	3	3	3	3	3	4	3	5	3	5	4	5	3	5	5	1	5	1	3.55556	2	3	2	2	3	2	2	3	2	2	3	2	2	1	2	2	5
2	2	1	2	3	5	2	2	3	3	2	2	4	2.875	1	3	4	5	3	1	4	3	4	2	2	3	4	5	3	3	5	5	3.33333	2	4	3	3	3	2	2	3	1	2	3	4	4	1	3	3	4
3	1	3	2	3	2	3	3	2	3	4	5	2	3	2	3	3	5	3	2	3	3	3	4	3	3	4	4	5	2	5	1	3.22222	3	3	2	3	3	3	2	1	3	2	2	5	3	5	1	3	2
3	2	2	1	3	3	2	2	2	3	1	3	3	2.375	5	4	3	3	3	4	3	4	3	5	4	3	4	5	3	3	4	3	3.66667	2	2	3	3	3	3	3	3	2	2	3	2	3	3	3	2	2
1	2	3	1	1	2	2	3	2	2	3	3	4	2.625	5	3	4	4	1	4	4	2	5	3	3	5	5	4	4	3	3	4	3.66667	1	2	1	1	2	1	1	2	2	1	1	2	1	2	1	4	2
2	2	1	2	3	3	2	2	2	2	3	3	5	2.75	3	5	4	3	3	3	5	3	5	1	3	4	4	3	4	2	3	3	3.38889	2	2	2	3	2	3	1	3	3	2	3	3	3	2	1	2	2
1	2	2	1	1	2	3	2	2	3	3	3	5	2.875	3	4	3	3	4	4	3	3	4	5	3	1	5	5	3	4	3	4	3.55556	3	3	3	2	2	5	2	3	2	1	4	2	3	4	2	5	3
1	2	1	1	2	2	2	2	3	2	2	2	2	2.125	5	5	3	5	3	3	4	3	3	3	3	5	4	4	3	5	4	3	3.77778	3	4	3	2	2	2	3	4	2	1	2	3	3	3	1	2	2
2	2	4	2	2	2	3	1	3	3	3	4	3	2.75	2	3	3	3	4	4	1	4	5	3	2	5	3	4	4	3	5	4	3.44444	1	1	1	2	3	1	1	2	1	1	1	1	1	4	1	1	2
2	2	4	2	3	3	3	5	2	2	3	3	2	2.875	4	3	4	4	4	3	3	2	3	4	4	3	5	3	5	3	4	3	3.55556	2	5	3	3	3	3	3	2	3	2	3	3	1	2	2	2	3
2	1	3	2	3	2	2	4	3	4	4	4	2	3.125	4	4	4	5	3	3	3	5	3	4	4	3	3	2	4	3	4	3	3.55556	1	1	1	2	1	1	2	1	1	2	1	1	2	1	2	1	3
2	1	3	2	2	3	2	3	3	1	2	2	2	2.25	3	5	4	4	4	4	4	3	3	4	5	5	4	4	4	3	4	5	4	2	1	2	1	1	1	2	2	1	5	2	2	2	2	2	2	2
3	2	4	2	3	3	1	2	3	3	3	5	1	2.625	4	5	4	4	3	5	3	5	3	5	3	5	5	3	4	4	5	4	4.11111	1	3	3	3	1	2	1	3	3	5	4	1	5	3	1	1	2
1	2	2	2	3	2	1	2	1	2	3	1	1	1.625	4	5	4	3	5	4	4	4	5	4	5	4	4	4	5	2	5	3	4.11111	2	1	1	1	2	1	1	5	2	2	1	1	1	5	1	2	1
2	2	1	1	1	1	2	3	2	1	1	4	1	1.875	4	4	5	5	4	4	5	5	5	5	3	4	1	5	4	5	3	4	4.16667	5	3	5	2	3	2	3	3	2	3	3	3	2	2	3	3	2
3	2	1	1	1	2	2	3	5	1	1	1	1	2	5	4	1	1	1	4	4	2	3	5	4	1	4	4	4	5	4	3	3.27778	1	2	3	2	4	1	2	2	1	1	5	4	1	1	1	2	2
1	1	1	2	1	2	2	1	2	2	2	5	4	2.5	4	3	4	1	4	5	4	4	4	5	5	1	4	4	4	5	5	3	3.83333	3	3	2	2	3	4	2	3	3	2	1	3	3	1	3	1	2
2	2	2	1	1	1	2	1	2	1	2	1	4	1.75	2	1	4	5	5	3	2	4	5	5	5	4	4	4	4	1	3	5	3.66667	2	4	2	3	3	5	2	3	1	3	2	3	3	2	3	2	2
3	1	2	1	3	2	2	4	3	4	4	1	2	2.75	4	4	4	4	4	4	5	5	4	4	5	5	5	5	3	5	2	5	4.27778	3	3	3	4	2	3	2	4	3	3	2	3	2	1	4	3	5
3	2	1	1	2	2	1	5	3	2	2	2	2	2.375	1	5	5	4	5	5	4	4	4	2	5	4	1	5	4	5	5	4	4	3	3	3	3	3	4	2	3	2	2	3	3	3	5	3	3	2
1	2	2	2	3	1	2	2	1	3	4	1	1	1.875	5	4	5	4	5	5	2	5	4	5	5	4	5	4	4	4	4	4	4.33333	5	3	3	2	3	3	2	2	3	3	1	3	2	3	2	3	1
1	1	1	1	3	2	2	2	2	1	2	4	1	2	5	4	2	4	4	4	4	4	4	2	5	4	5	5	4	4	5	2	3.94444	3	3	1	3	2	3	3	2	2	1	3	3	3	3	2	3	2
3	2	1	2	1	1	1	1	1	1	4	1	2	1.5	4	4	4	4	5	4	4	4	4	1	4	5	4	4	3	5	5	4	4	3	3	4	3	3	4	3	3	5	1	2	2	2	4	3	3	3
3	1	1	1	3	3	1	5	3	4	1	2	5	3	4	2	5	4	4	5	4	5	2	3	5	5	4	2	4	5	5	5	4.05556	2	1	2	1	2	1	3	1	2	2	1	5	1	2	2	4	5
1	2	3	1	3	2	2	1	2	1	2	2	2	1.75	2	5	5	5	4	5	4	5	4	5	1	5	5	3	4	2	2	5	3.94444	2	3	3	2	2	2	2	3	2	2	5	2	2	3	3	4	3
2	1	1	2	2	1	2	2	2	4	3	2	1	2.125	5	1	4	4	4	4	3	4	1	4	5	5	4	5	5	1	4	4	3.72222	4	1	3	5	2	2	2	1	1	2	2	1	1	2	5	2	2
3	1	2	1	3	1	1	1	1	2	1	2	1	1.25	5	5	4	3	4	3	5	5	4	4	1	2	5	5	5	4	5	4	4.05556	3	1	2	2	3	3	2	2	3	5	1	3	1	3	2	3	3
1	1	4	1	1	1	3	1	1	1	2	2	2	1.625	4	5	1	4	5	5	4	5	5	5	4	4	5	5	5	5	5	5	4.5	2	5	2	3	3	2	4	2	2	2	3	4	2	3	3	5	3
3	1	4	1	3	5	1	2	3	5	1	1	1	2.375	4	4	5	2	5	4	5	5	1	4	4	1	1	4	4	4	4	5	3.66667	1	4	2	2	1	2	1	2	1	5	1	2	5	2	1	2	1
3	1	3	1	1	2	4	5	1	2	1	2	2	2.375	1	4	4	5	2	4	1	5	2	5	4	3	4	4	1	4	5	4	3.44444	3	2	1	1	1	2	1	5	5	2	4	2	5	3	1	2	1
1	2	4	1	1	5	2	1	1	1	2	1	4	2.125	4	4	4	4	5	2	5	5	5	5	4	5	4	4	1	4	1	5	3.94444	5	3	5	3	3	3	3	3	2	2	2	3	3	3	3	3	3
2	2	2	2	3	1	1	2	2	3	2	1	1	1.625	4	5	5	5	4	5	5	1	5	5	5	2	5	4	4	5	5	4	4.33333	4	1	3	4	2	2	4	2	3	1	4	1	2	2	3	4	1
2	2	3	1	3	5	4	2	1	3	3	2	4	3	4	5	5	5	1	5	5	4	5	4	5	4	1	3	5	4	4	3	4	5	2	3	3	3	3	2	2	2	3	2	4	3	3	3	2	2
3	1	2	1	1	2	2	2	3	3	1	1	5	2.375	3	4	5	5	2	4	1	5	4	5	4	5	2	4	2	5	4	4	3.77778	1	3	4	2	1	2	4	2	1	2	2	1	1	2	2	3	4
1	1	3	1	1	1	1	3	1	2	1	4	2	1.875	5	4	4	4	5	2	5	4	4	5	5	4	5	4	1	5	4	4	4.11111	4	2	3	1	3	3	2	3	2	3	2	4	2	3	2	3	2
3	2	1	2	2	1	2	1	1	2	1	1	1	1.25	4	4	5	5	4	4	5	4	5	5	2	4	5	4	5	5	4	5	4.38889	3	3	3	2	3	2	4	3	3	2	4	2	2	2	3	2	3
2	2	3	2	1	2	4	1	1	3	2	2	2	2.125	4	5	4	4	4	4	5	5	5	4	4	5	3	4	5	5	5	4	4.38889	2	5	2	2	2	3	3	3	2	3	2	4	2	2	3	3	3
3	2	2	2	1	1	1	1	3	2	1	1	1	1.375	4	4	4	4	2	5	5	4	5	4	5	5	5	5	5	5	4	4	4.38889	2	2	1	2	2	2	2	2	1	2	2	1	2	1	1	1	1
3	1	2	2	2	1	1	1	2	2	1	2	5	1.875	4	5	5	5	4	5	5	5	5	4	4	4	5	5	4	5	5	5	4.66667	1	3	2	2	1	4	1	1	5	1	4	2	1	5	2	1	2
1	2	2	1	2	1	2	4	1	2	4	1	2	2.125	5	4	4	5	4	1	5	5	5	4	4	4	5	5	4	5	4	2	4.16667	1	2	1	1	1	3	2	2	5	1	1	2	2	3	1	1	1
2	1	3	1	3	2	1	2	4	2	1	4	2	2.25	3	4	3	4	4	4	5	5	2	5	4	5	4	5	5	4	5	5	4.22222	3	5	2	2	2	1	3	2	2	4	3	3	2	3	3	3	2
2	1	1	1	3	1	2	1	3	1	1	2	2	1.625	4	2	5	4	4	5	4	4	4	4	5	5	4	4	5	4	5	5	4.27778	4	3	3	3	2	3	3	5	3	4	1	3	3	3	3	3	2
2	1	2	1	3	1	1	1	1	1	3	2	4	1.75	3	3	4	2	5	3	5	4	3	4	2	5	4	4	5	5	4	5	3.88889	4	1	2	5	1	1	1	2	5	2	2	2	1	1	1	1	2
1	1	4	2	1	4	2	1	1	1	1	5	3	2.25	5	4	5	5	5	4	5	4	4	4	4	5	4	5	1	5	1	5	4.16667	1	2	4	2	1	2	1	2	4	2	2	5	2	1	2	1	1
1	2	4	1	2	1	1	2	3	2	2	2	1	1.75	4	1	5	4	4	4	4	5	3	4	5	5	1	4	4	5	4	4	3.88889	2	2	2	1	4	3	2	2	1	4	1	2	1	1	3	1	5
1	2	1	1	3	2	2	1	2	2	2	2	1	1.75	5	4	2	5	1	4	5	4	4	2	2	5	5	4	5	5	4	2	3.77778	2	2	2	3	2	2	4	1	3	2	2	3	3	2	2	2	2
1	2	2	1	1	2	2	2	2	1	4	2	4	2.375	4	5	4	5	4	5	3	4	4	5	5	2	4	4	3	4	4	5	4.11111	1	2	2	2	1	1	2	4	2	1	2	2	1	1	1	2	1
3	1	3	2	3	5	2	1	2	2	1	1	1	1.875	4	4	5	4	5	2	5	4	2	5	5	4	4	5	1	5	4	5	4.05556	1	1	3	1	2	2	5	1	1	1	2	5	1	1	1	2	2
3	2	4	2	2	2	1	1	1	2	1	1	2	1.375	3	5	4	5	5	4	4	3	5	2	4	5	4	5	5	5	4	4	4.22222	3	2	5	2	2	3	3	3	3	5	4	1	3	3	3	3	2
1	2	4	2	3	2	4	2	2	2	2	4	2	2.5	4	2	5	5	5	5	4	5	4	4	5	5	4	2	4	5	2	4	4.11111	2	3	2	2	2	1	3	2	2	2	2	4	2	2	2	3	3
3	1	1	2	3	2	2	1	1	2	1	2	2	1.625	2	2	3	2	5	1	2	2	2	4	4	4	4	5	5	4	2	4	3.16667	1	2	1	3	1	1	1	1	2	4	1	2	1	1	1	2	2
1	1	1	2	3	2	1	4	2	1	2	2	1	1.875	5	5	4	2	3	4	1	4	5	4	1	1	5	5	3	4	5	3	3.55556	1	1	2	1	1	3	1	4	2	2	1	1	2	1	5	1	1
1	2	3	1	1	2	1	1	5	1	2	2	2	2	4	5	4	3	4	5	4	5	5	5	3	5	4	4	3	5	4	3	4.16667	3	3	3	3	3	3	2	2	4	3	2	3	3	4	3	1	3
1	1	1	2	1	1	3	1	2	2	1	2	3	1.875	5	5	3	5	3	4	4	3	5	5	5	4	2	2	5	5	1	4	3.88889	1	1	2	1	5	2	5	2	2	3	3	4	2	1	2	1	5
1	1	3	1	1	1	1	2	1	1	1	2	2	1.375	4	4	5	5	4	4	5	5	4	5	1	4	4	5	3	5	5	4	4.22222	2	1	1	1	1	1	4	2	4	3	2	2	1	1	1	1	2
1	2	3	1	2	1	1	5	4	1	1	2	2	2.125	4	4	4	5	4	1	4	5	4	4	5	5	5	4	5	5	5	4	4.27778	3	3	2	3	3	2	2	3	2	2	2	2	5	4	3	2	2
2	1	3	1	1	1	1	1	2	1	1	1	3	1.375	3	4	4	5	5	4	5	4	4	4	5	5	4	5	5	4	5	4	4.38889	1	1	2	1	2	2	2	2	2	2	1	2	1	2	1	3	1
1	1	2	2	3	1	3	2	4	1	1	3	3	2.25	3	1	5	5	4	1	5	4	5	4	5	5	5	2	5	4	5	4	4	2	4	2	3	4	2	3	3	3	3	2	3	1	3	3	3	3
2	1	2	1	3	2	2	4	1	3	3	1	1	2.125	4	4	4	5	4	5	1	4	5	4	4	5	3	1	4	5	5	4	3.94444	2	2	3	2	4	2	2	3	2	2	3	3	3	2	3	2	2
2	1	2	1	3	1	2	2	2	1	2	1	1	1.5	4	4	5	5	4	4	4	4	5	4	5	4	3	5	5	4	5	1	4.16667	4	2	3	3	3	3	4	2	5	4	1	1	2	2	3	3	5
1	1	1	1	1	2	2	1	2	2	1	5	4	2.375	5	2	5	4	5	5	5	5	2	5	5	4	2	5	5	4	2	5	4.16667	4	3	4	1	3	2	3	1	3	3	3	2	3	2	3	2	2
2	2	3	2	2	2	2	1	2	2	2	2	2	1.875	4	2	5	4	5	5	5	4	4	3	4	4	2	4	4	3	1	5	3.77778	2	2	3	3	2	4	3	2	2	3	3	3	2	5	2	2	3
1	2	1	1	2	1	2	1	1	2	1	2	1	1.375	4	5	4	1	4	5	5	1	5	2	2	3	4	5	4	5	5	4	3.77778	1	1	2	2	1	2	1	5	3	2	2	2	4	1	3	2	1
1	2	2	1	2	2	1	1	2	1	1	1	2	1.375	5	5	5	5	2	4	5	2	5	5	1	5	2	4	5	5	2	5	4	5	2	5	3	3	2	1	2	3	2	3	2	2	3	3	3	4
1	2	1	1	3	2	2	1	1	1	3	2	1	1.625	5	4	3	4	2	2	2	4	4	1	5	1	4	4	4	5	5	5	3.55556	2	3	2	3	3	3	3	2	2	2	1	3	2	3	3	3	3
2	2	3	2	1	4	1	1	1	2	1	5	2	2.125	4	5	3	4	5	4	5	4	4	5	1	5	5	5	5	4	5	4	4.27778	4	5	3	1	2	2	2	2	3	5	3	3	2	2	3	3	1
3	1	2	1	1	4	1	2	1	1	4	1	1	1.875	4	4	5	2	5	5	4	5	3	5	5	4	5	5	3	4	5	4	4.27778	2	3	2	1	2	2	2	5	2	1	5	2	1	2	1	4	2
2	2	2	1	2	1	4	1	2	1	1	2	4	2	4	4	4	5	5	4	4	3	4	4	5	4	1	2	4	5	4	5	3.94444	2	3	3	2	3	5	2	3	3	2	3	2	3	3	3	3	2
3	2	3	2	3	2	1	2	2	5	2	2	1	2.125	5	4	5	4	5	4	4	5	5	2	4	4	4	5	3	4	5	4	4.22222	2	1	2	1	4	2	2	1	1	2	2	5	2	4	2	2	2
3	2	2	2	2	1	1	2	3	1	3	3	1	1.875	5	2	4	5	5	4	5	5	4	5	5	4	4	1	4	4	1	5	4	2	2	2	4	2	2	3	2	3	1	1	2	2	2	3	2	3
3	2	3	2	2	2	1	1	4	1	2	4	1	2	4	2	5	4	4	5	4	4	4	3	4	1	4	5	4	5	4	5	3.94444	2	3	4	3	3	3	3	1	3	2	5	4	3	1	3	3	2
2	2	2	1	1	1	1	2	2	1	1	2	1	1.375	1	4	4	4	5	1	5	5	1	4	5	3	1	5	3	1	1	5	3.22222	1	2	2	2	3	1	1	2	2	1	1	1	4	2	1	2	1
1	1	1	2	3	2	3	1	2	3	1	2	1	1.875	4	5	4	5	4	4	5	2	4	5	4	2	2	5	1	5	3	2	3.66667	2	2	4	1	2	2	3	1	1	4	2	5	2	3	2	5	2
1	1	1	2	2	2	3	2	1	2	1	5	2	2.25	5	5	5	4	4	4	5	5	5	5	4	5	5	5	2	4	3	5	4.44444	2	1	2	1	5	1	4	2	5	1	1	2	1	1	2	1	1
3	2	4	2	2	1	1	1	4	2	2	2	2	1.875	5	5	2	5	5	5	4	5	4	4	4	2	5	5	4	5	5	5	4.38889	3	2	3	2	2	2	3	2	3	2	1	2	1	2	5	3	3
2	1	2	2	1	1	2	1	4	2	4	2	2	2.25	4	4	4	4	4	1	4	4	4	4	3	5	5	5	5	5	1	1	3.72222	3	3	2	2	3	3	1	2	3	3	2	3	2	3	1	2	1
2	1	4	1	1	1	2	1	2	2	1	1	2	1.5	4	4	5	5	4	5	5	5	5	5	5	4	5	5	5	4	5	3	4.61111	2	2	4	2	3	2	2	3	3	3	2	4	2	2	2	3	3
2	1	2	1	1	1	4	2	1	2	5	1	5	2.625	4	5	4	5	4	2	2	5	2	5	5	5	5	4	4	5	4	5	4.16667	2	1	1	2	2	2	2	2	1	2	2	1	2	2	1	3	1
2	2	2	2	1	1	2	3	2	2	2	2	2	2	3	4	5	5	5	4	5	4	5	4	4	4	4	4	5	4	4	4	4.27778	1	1	2	2	2	1	1	3	1	2	2	2	3	2	2	1	4
2	2	2	1	1	2	2	1	3	2	4	5	2	2.625	4	5	4	4	5	5	4	4	5	4	5	5	4	5	5	5	3	5	4.5	1	2	2	1	2	2	2	5	1	1	2	1	2	2	4	2	2
2	1	3	2	2	5	1	1	1	2	1	1	4	2	3	4	4	5	5	4	4	5	5	4	4	5	1	5	3	2	5	5	4.05556	5	2	3	2	2	2	2	4	3	1	3	3	2	3	3	3	2
1	2	2	2	1	2	2	5	2	2	4	3	1	2.625	5	4	5	5	5	5	5	4	2	5	4	4	4	5	5	5	3	2	4.27778	2	2	2	1	2	1	3	5	4	1	1	2	1	2	1	2	5
2	2	3	1	3	3	2	2	2	1	1	2	2	1.875	4	4	5	3	3	5	4	4	4	4	4	5	4	5	1	5	1	5	3.88889	1	2	2	1	2	1	2	4	1	1	2	2	2	1	5	2	1
3	2	3	2	1	1	2	1	2	1	5	1	4	2.125	5	4	5	1	2	5	2	4	4	4	5	1	4	4	4	5	4	1	3.55556	2	2	3	2	3	3	3	2	2	5	3	3	2	2	2	2	3
1	2	2	1	1	1	2	2	1	2	1	1	1	1.375	1	5	4	4	4	1	5	2	5	3	5	2	5	4	3	4	5	4	3.66667	2	2	3	3	2	4	3	3	3	3	3	2	2	2	2	3	3
3	1	3	1	1	3	1	2	2	2	2	1	1	1.75	4	3	3	5	4	5	4	5	2	4	4	5	4	4	2	4	5	2	3.83333	2	2	4	2	3	3	3	2	3	3	1	1	5	3	3	5	3
2	2	4	1	3	2	2	1	1	4	3	2	3	2.25	3	4	3	5	5	3	5	4	4	2	4	4	5	4	1	5	2	4	3.72222	2	2	1	2	1	1	1	2	1	4	2	2	2	4	1	2	1
1	2	3	2	3	1	2	1	1	1	1	4	2	1.625	5	1	5	4	4	2	5	5	5	4	4	4	3	5	3	5	4	5	4.05556	3	5	2	2	4	5	3	2	1	1	2	2	1	1	1	1	3
2	2	2	2	2	2	2	2	1	3	2	1	2	1.875	4	3	1	3	2	1	5	5	2	5	5	5	5	4	3	5	5	4	3.72222	2	1	2	2	3	3	2	5	3	2	3	1	2	2	2	3	1
2	2	1	1	3	2	2	3	2	2	2	1	2	2	5	1	4	4	1	5	5	5	4	3	5	4	5	3	5	4	4	4	3.94444	2	5	1	2	3	2	5	1	5	1	1	2	1	3	2	5	2
1	1	3	1	3	2	1	2	1	2	2	1	1	1.5	4	4	4	4	5	4	4	5	5	4	4	5	5	4	2	4	5	4	4.22222	2	1	2	2	1	2	3	2	2	4	3	3	3	2	2	2	3
2	2	1	2	1	1	2	2	2	1	4	2	1	1.875	5	4	5	3	5	2	4	4	4	4	4	5	4	5	4	5	5	4	4.22222	1	3	4	5	3	3	4	1	1	2	1	2	5	1	2	5	2
3	1	2	2	1	1	1	1	2	2	3	3	1	1.75	5	5	5	4	4	5	5	5	5	5	4	4	4	5	4	2	4	5	4.44444	3	2	2	3	3	2	2	1	3	3	3	2	2	2	2	3	3
2	2	4	2	1	2	2	2	4	1	1	1	4	2.125	4	2	5	4	5	1	2	2	5	5	5	4	3	4	4	5	5	4	3.83333	2	4	2	5	4	5	3	3	2	3	2	2	3	1	1	3	2
2	2	1	2	3	1	2	1	2	2	1	2	2	1.625	5	4	5	4	3	5	5	3	4	5	5	4	5	5	4	5	4	5	4.44444	2	2	3	3	2	3	3	3	2	3	5	2	3	2	3	3	2
1	1	3	1	2	1	1	5	1	1	4	2	5	2.5	4	5	5	3	4	2	5	4	4	5	4	5	5	4	4	5	2	4	4.11111	2	2	3	1	1	3	4	1	1	1	2	2	4	1	1	1	1
1	1	1	1	1	2	2	1	3	1	3	3	3	2.25	1	4	2	5	4	5	1	5	4	4	5	5	4	5	4	5	4	4	3.94444	1	3	2	2	3	1	5	2	1	1	4	3	2	1	1	2	2
3	1	3	1	1	3	5	1	2	1	3	2	1	2.25	5	1	4	5	2	4	3	4	5	5	5	1	3	4	4	5	5	3	3.77778	2	2	3	1	3	1	3	2	3	2	2	3	3	3	2	3	2
2	1	3	2	1	4	2	2	1	2	4	1	2	2.25	5	5	3	5	4	5	4	4	4	1	5	5	4	4	1	4	5	5	4.05556	3	3	2	3	2	2	2	3	3	2	2	3	2	2	3	3	3
1	2	3	2	1	2	3	2	2	1	2	4	2	2.25	3	3	5	2	5	4	2	4	5	1	5	5	5	3	5	1	4	4	3.66667	2	3	4	1	2	2	2	2	3	2	4	2	3	3	3	3	3
1	2	1	1	3	4	1	1	2	1	1	3	3	2	3	4	5	5	4	5	4	4	4	5	4	5	4	1	4	5	4	5	4.16667	3	5	3	2	2	1	3	4	3	5	2	1	3	2	3	2	3
2	1	4	2	3	3	1	2	2	5	2	1	2	2.25	5	5	4	4	5	5	5	5	4	4	4	5	4	4	4	4	5	5	4.5	2	3	3	5	2	2	2	2	2	2	2	3	3	3	2	2	3
2	2	4	2	1	4	2	2	2	5	1	4	4	3	5	5	3	4	4	4	4	5	2	2	5	3	5	5	5	4	4	5	4.11111	4	5	2	1	1	1	5	2	3	1	1	2	2	2	5	1	2
1	2	4	2	1	1	2	1	1	1	2	2	2	1.5	4	4	4	4	3	4	5	2	5	4	2	5	5	4	5	4	3	4	3.94444	2	1	1	2	1	1	2	2	1	1	2	2	2	2	2	1	1
2	1	1	1	3	1	2	1	4	2	1	2	4	2.125	4	2	4	4	5	4	5	4	4	4	5	4	5	5	4	4	4	3	4.11111	2	2	4	1	2	2	2	2	1	1	2	1	2	5	1	3	2
3	2	4	2	1	1	4	1	1	1	1	1	1	1.375	1	5	5	2	4	5	4	5	4	2	1	4	4	4	5	5	4	5	3.83333	3	2	2	1	1	4	5	2	2	2	1	2	1	1	4	3	2
2	2	2	1	2	2	1	1	2	1	2	2	1	1.5	4	5	4	4	4	5	5	5	1	1	5	5	1	3	4	4	5	4	3.83333	1	3	1	2	1	1	1	1	1	1	1	2	3	1	4	1	3
2	1	4	2	3	4	1	2	1	2	3	1	2	2	5	4	5	4	5	4	4	4	4	4	2	3	4	4	1	5	4	4	3.88889	2	2	3	5	2	2	4	4	2	5	1	2	2	1	2	2	4
2	1	4	2	2	2	4	2	3	1	4	3	1	2.5	4	3	2	4	4	5	5	5	4	4	5	5	5	4	4	4	1	5	4.05556	2	2	2	1	2	1	1	1	1	1	2	2	2	1	1	1	2
2	1	3	2	1	1	1	4	2	1	2	1	1	1.625	5	4	4	5	4	5	4	5	2	1	2	5	4	5	4	3	1	5	3.77778	1	4	1	1	2	2	1	2	1	1	5	2	2	2	1	4	1
3	2	4	2	1	1	2	5	1	1	1	2	2	1.875	5	4	4	4	4	4	5	4	4	4	4	5	4	3	1	4	4	4	3.94444	2	1	1	1	2	1	5	2	1	1	1	1	4	1	1	1	4
1	1	2	1	1	2	3	2	5	2	1	1	1	2.125	5	5	5	5	5	1	4	4	3	5	5	5	3	3	4	5	5	5	4.27778	2	1	2	1	1	2	2	2	1	2	2	2	1	2	1	2	2
2	2	2	1	1	1	2	2	2	1	2	2	2	1.75	2	5	4	5	4	5	5	5	5	5	5	4	5	4	5	4	5	5	4.55556	3	2	2	2	1	4	1	2	1	2	1	2	2	1	1	2	1
3	2	4	1	3	1	2	1	2	1	2	4	2	1.875	4	5	3	5	4	4	3	5	4	1	4	5	4	5	5	4	5	5	4.16667	1	2	3	2	1	2	2	2	4	2	1	1	1	2	1	2	5
3	2	2	1	2	3	3	2	5	1	2	1	1	2.25	5	2	4	4	1	2	4	5	1	5	5	5	5	5	5	5	5	5	4.05556	2	2	2	2	2	1	1	2	2	1	1	2	1	3	3	2	1
1	1	1	1	2	1	1	1	2	2	3	1	3	1.75	4	4	5	4	2	4	5	4	4	4	5	5	4	4	4	4	2	4	4	2	1	1	2	1	2	2	2	2	2	2	2	2	2	2	2	1
3	2	3	1	1	1	2	3	1	1	2	1	1	1.5	2	4	5	5	5	4	4	3	1	5	5	2	1	5	5	5	4	2	3.72222	1	2	3	1	2	1	3	1	2	1	1	4	2	2	1	2	2
2	2	3	1	1	1	1	2	2	2	1	1	2	1.5	4	5	5	5	5	4	4	3	4	1	4	4	4	4	5	5	4	4	4.11111	5	1	4	1	2	2	5	2	1	1	2	3	1	5	1	1	3
2	2	1	1	1	2	2	1	1	1	1	2	1	1.375	5	4	4	3	4	2	5	5	4	3	4	4	3	2	4	4	4	4	3.77778	2	2	3	1	1	2	2	1	2	1	2	1	1	4	1	5	2
1	1	2	1	2	1	1	1	5	2	1	2	2	1.875	1	5	5	4	5	2	5	1	4	4	4	5	5	5	2	5	5	4	3.94444	1	2	2	2	2	1	2	1	5	2	1	1	1	2	2	1	2
3	1	2	1	3	2	1	2	1	1	2	2	1	1.5	5	5	1	5	1	2	5	3	5	1	4	4	5	1	5	1	4	4	3.38889	5	2	1	2	2	5	2	1	1	2	2	1	2	1	1	2	1
2	2	1	1	3	4	1	2	2	4	2	2	4	2.625	4	1	5	4	5	4	5	4	4	4	5	5	4	4	4	4	5	5	4.22222	2	2	2	1	1	3	2	1	3	1	3	2	1	2	4	3	2
1	1	2	1	3	1	1	2	2	2	2	2	2	1.75	4	4	5	5	4	5	4	5	5	5	2	4	3	5	5	5	5	5	4.44444	1	2	1	1	2	2	2	1	2	2	4	1	2	4	1	2	4
2	2	1	1	2	1	1	1	2	1	4	2	2	1.75	4	5	4	5	4	3	5	5	4	4	5	2	5	2	1	4	2	5	3.83333	2	1	1	1	2	2	1	2	5	1	2	2	2	2	1	1	1
3	1	4	2	2	1	4	1	2	1	2	1	2	1.75	5	4	5	5	1	4	4	5	5	4	5	1	4	5	5	4	4	5	4.16667	1	2	2	1	3	1	1	2	2	2	1	2	2	1	2	1	1
3	1	3	2	2	3	1	1	2	3	1	1	3	1.875	5	1	4	5	4	1	4	4	4	4	5	3	3	4	4	2	1	2	3.33333	2	2	5	2	2	1	4	2	2	2	1	1	2	3	1	1	1
3	2	1	1	3	1	2	2	2	2	1	3	5	2.25	5	4	5	5	5	5	5	4	2	5	4	5	4	4	4	5	4	1	4.22222	2	1	2	2	1	4	2	2	2	2	2	2	2	4	1	1	1
1	1	4	2	2	2	1	1	1	2	3	2	2	1.75	4	4	5	1	4	5	5	5	4	4	4	4	5	4	5	2	5	3	4.05556	2	1	1	2	5	1	1	2	1	1	2	1	1	2	2	3	1
2	2	2	2	3	2	1	4	2	1	3	2	2	2.125	4	5	2	5	4	4	2	4	1	2	3	2	5	1	4	5	4	1	3.22222	1	2	2	2	1	1	1	2	2	2	2	2	2	2	2	2	2
2	1	3	2	1	1	3	2	2	4	1	1	2	2	5	5	4	4	5	4	4	5	5	4	4	4	5	5	4	3	5	5	4.44444	1	5	2	1	1	4	2	1	1	2	4	1	2	2	1	1	2
1	1	1	2	1	2	4	2	2	2	2	2	4	2.5	1	5	4	5	5	5	4	4	4	5	2	5	2	4	4	5	4	4	4	3	1	2	2	2	1	2	1	5	1	2	4	1	5	2	1	2
1	1	4	2	3	1	2	1	4	4	1	1	5	2.375	3	4	3	1	3	2	1	5	4	2	3	4	5	3	4	4	4	4	3.27778	2	2	2	4	3	1	2	1	2	2	2	1	2	5	1	2	2
2	1	1	2	1	1	2	2	3	2	2	1	1	1.75	5	5	4	4	4	5	5	5	4	1	5	5	4	3	2	5	4	5	4.16667	2	1	2	1	1	2	3	3	2	5	2	1	2	2	1	1	2
1	2	2	2	3	1	2	2	1	2	1	2	2	1.625	5	5	5	4	4	3	4	5	5	4	4	1	2	5	5	5	4	4	4.11111	2	1	2	1	2	4	2	1	4	2	1	2	2	3	1	1	5
3	1	2	2	2	4	1	1	2	1	2	1	2	1.75	5	5	5	5	5	2	4	4	2	4	3	1	5	4	4	4	4	4	3.88889	1	2	1	1	1	2	1	1	1	2	1	2	1	1	2	1	1
3	1	4	2	2	2	2	2	1	1	2	1	1	1.5	4	5	4	4	5	5	2	5	5	4	5	3	3	5	5	2	2	5	4.05556	1	1	1	2	1	5	2	1	2	1	1	1	1	1	2	1	1
2	2	1	2	1	2	2	2	1	1	2	1	2	1.625	5	2	4	4	4	4	4	5	2	5	4	5	5	5	4	4	5	5	4.22222	3	3	1	2	2	2	2	2	1	2	2	2	5	1	1	1	4
3	1	2	1	2	1	1	4	1	1	1	4	2	1.875	1	5	5	5	5	2	4	5	3	4	3	5	4	5	5	3	5	2	3.94444	1	2	4	4	4	2	1	2	1	3	2	2	1	2	1	1	1
1	2	3	2	3	1	4	3	4	2	1	2	5	2.75	5	5	4	5	4	5	5	5	4	5	4	5	5	4	4	5	4	2	4.44444	1	1	1	3	1	2	4	2	2	2	1	1	1	1	2	1	1
3	1	1	1	1	1	1	2	1	2	2	1	2	1.5	5	3	5	4	5	5	4	5	5	3	5	1	5	4	5	3	4	5	4.22222	1	2	2	2	3	1	1	1	1	1	2	1	2	2	2	3	4
2	1	1	1	2	1	4	1	2	1	1	2	1	1.625	5	5	4	4	5	5	4	1	5	5	4	1	4	4	5	5	5	5	4.22222	2	1	2	1	2	2	2	1	4	1	2	2	2	2	3	2	2
2	2	2	2	1	2	3	2	3	2	1	2	1	2	1	4	5	4	4	3	4	5	2	4	1	4	5	4	1	5	4	4	3.55556	1	1	2	1	2	2	2	2	1	3	1	2	2	3	1	2	1
2	1	2	1	1	1	1	2	1	2	1	2	1	1.375	4	5	5	5	5	5	4	5	5	2	2	5	5	5	5	1	3	5	4.22222	3	2	1	2	2	1	2	1	1	2	2	2	1	1	1	2	1
3	2	2	1	3	1	1	2	1	5	2	4	4	2.5	4	5	4	5	5	5	5	1	5	4	4	5	4	4	5	5	2	5	4.27778	2	2	2	5	4	1	1	1	2	1	1	1	2	2	1	2	1
3	1	2	1	2	1	2	3	2	2	4	2	2	2.25	5	5	5	5	4	4	4	5	4	3	4	4	5	4	1	4	4	4	4.11111	1	1	2	5	4	1	2	1	2	2	1	2	1	2	1	1	1
3	2	2	2	1	1	1	5	1	2	1	1	1	1.625	3	5	5	5	4	5	5	4	5	1	4	2	4	4	1	4	4	5	3.88889	1	2	1	1	2	1	2	5	2	1	2	2	1	1	1	2	2
2	2	2	2	2	2	2	3	2	2	3	2	5	2.625	4	4	4	5	5	4	4	4	1	2	5	1	4	5	5	4	1	4	3.66667	2	2	2	1	3	2	1	2	2	1	1	2	2	3	1	1	2
3	1	4	1	3	1	4	2	2	2	1	2	2	2	5	3	4	5	4	4	3	2	3	5	4	5	4	5	5	5	5	4	4.16667	1	2	2	2	3	2	2	4	5	3	1	3	2	2	1	1	1
3	2	3	1	3	1	2	2	3	1	2	1	1	1.625	4	4	5	5	4	5	5	5	5	5	5	5	5	4	5	4	5	4	4.66667	2	1	2	2	1	1	2	1	1	2	2	2	1	1	5	2	1
1	1	4	2	1	2	4	2	2	1	1	4	1	2.125	5	5	5	1	2	3	4	5	2	5	4	4	5	5	4	4	3	4	3.88889	1	2	3	1	2	2	2	2	2	1	1	1	1	5	2	5	1
2	2	4	2	1	2	2	1	1	1	1	5	1	1.75	3	5	2	4	4	4	1	4	5	4	4	4	5	4	2	5	3	5	3.77778	4	2	2	1	2	4	4	1	1	2	1	1	2	1	4	2	5
2	2	4	1	2	3	2	5	1	1	2	2	2	2.25	4	5	2	5	3	3	4	5	5	5	4	2	5	5	4	5	5	4	4.16667	2	2	1	1	5	1	3	1	2	1	2	1	1	2	1	3	5
3	2	2	1	3	2	2	4	3	5	2	1	1	2.5	5	3	5	4	4	1	5	1	4	4	4	3	4	5	1	5	4	4	3.66667	1	1	1	2	4	1	3	1	1	2	1	4	3	1	2	2	2
2	1	2	2	1	3	1	2	2	1	1	1	2	1.625	2	4	4	4	5	5	5	4	4	4	5	5	5	1	5	5	2	4	4.05556	4	5	1	2	2	2	4	2	2	2	1	3	2	1	2	2	1
1	2	1	1	1	1	1	2	1	2	2	2	3	1.75	4	5	5	5	5	4	1	1	5	4	5	5	1	5	4	2	5	1	3.72222	3	5	1	1	4	5	1	1	1	4	2	1	2	2	5	1	1
3	1	4	1	1	2	1	1	2	1	5	1	1	1.75	5	5	4	5	4	5	4	5	5	5	5	5	5	5	4	4	4	5	4.66667	1	2	5	1	1	2	1	2	5	1	1	5	4	1	1	1	4
2	2	4	1	2	1	3	1	2	1	1	3	2	1.75	4	4	5	5	5	4	4	4	5	5	4	5	5	1	5	4	4	2	4.16667	1	1	1	1	2	1	2	2	1	1	2	1	2	1	1	1	1
2	1	4	1	2	1	1	2	2	3	1	2	4	2	4	4	4	5	5	4	4	5	4	4	4	4	1	4	2	4	4	5	3.94444	5	1	4	3	2	1	2	1	1	2	1	2	1	3	1	4	2
3	1	4	2	1	2	1	2	2	2	1	2	2	1.75	4	5	5	4	4	4	4	4	4	3	3	2	4	3	5	5	5	5	4.05556	1	2	1	2	4	2	2	1	1	2	3	2	3	5	2	2	1
1	1	1	2	3	3	2	1	1	1	3	1	1	1.625	5	4	5	5	4	5	3	4	3	2	5	4	1	5	4	4	4	2	3.83333	2	2	1	1	2	2	1	2	2	1	2	2	1	1	4	5	1
2	1	1	1	1	1	2	1	2	1	2	2	2	1.625	5	4	1	4	4	3	5	4	4	4	5	1	4	5	4	5	5	4	3.94444	2	2	2	1	1	2	2	2	1	1	1	2	1	5	2	1	1
2	2	3	2	3	4	4	1	2	1	2	5	1	2.5	1	3	5	4	2	5	5	5	4	5	4	4	5	5	4	1	5	4	3.94444	2	3	1	1	2	2	1	2	2	2	2	2	1	4	2	2	2
3	2	4	2	2	2	5	2	2	2	2	1	1	2.125	3	3	5	1	4	4	5	5	4	4	2	1	5	1	4	5	5	4	3.61111	1	1	1	1	2	2	1	3	2	1	1	4	2	2	1	1	2
1	2	2	1	3	2	3	2	2	1	1	1	1	1.625	4	5	4	5	4	2	3	4	4	4	2	4	4	5	2	4	4	4	3.77778	1	3	2	1	2	1	2	1	1	1	1	1	1	1	1	4	1
1	2	1	2	2	5	2	2	1	2	3	2	1	2.25	5	4	4	4	5	5	5	5	5	5	4	5	4	4	4	4	4	2	4.33333	2	1	3	1	1	1	1	1	5	5	2	1	3	4	2	5	2
2	1	2	2	3	2	2	4	2	1	1	2	2	2	4	5	5	1	4	4	5	5	4	1	3	4	4	1	5	5	5	5	3.88889	2	2	2	5	2	1	2	1	1	1	2	2	2	2	1	4	1
2	2	4	2	2	1	1	1	1	4	2	1	2	1.625	5	5	5	3	5	2	4	5	4	5	5	5	5	4	4	4	4	2	4.22222	1	2	1	2	2	2	2	1	1	2	3	1	1	1	2	1	2
3	2	4	2	1	2	2	2	1	1	2	2	4	2	4	4	5	4	5	4	5	5	2	4	1	5	4	5	4	4	5	4	4.11111	4	3	2	2	2	1	1	1	4	1	2	1	4	1	2	2	5
[truncated: 13 more columns]
